# Supplementary material for: Construction and Analysis of Immune Infiltration and Competing Endogenous RNA Network in Moyamoya Disease
Source: Int J Mol Sci. 2025 Aug 18;26(16):7957. doi: 10.3390/ijms26167957 (PMC12386288; doi:10.3390/ijms26167957)
Supplement: Supplementary file 1 [file ijms-26-07957-s001.zip › Supplemental Tables.xlsx]

## Sheet: Module_Genes
Supplemental Table S1. Complete List of Genes in Module Clusters
Symbol	Module	GeneModuleMembership	GeneTraitSignificance
FMO4	Turquoise	-0.650058	0.726286
TNPO3	Turquoise	-0.588502	0.678337
TSPAN2	Turquoise	-0.529024	0.67436
ZNF606	Turquoise	-0.52965	0.64935
EGR2	Turquoise	0.675874	-0.644471
NOTCH1	Turquoise	0.695228	-0.662667
RGS16	Turquoise	0.750703	-0.6298
NES	Turquoise	0.661873	-0.632195
SMOC2	Turquoise	0.698556	-0.65222
RAD17	Turquoise	-0.697171	0.645477
THAP6	Turquoise	-0.575316	0.639045
RAP1GDS1	Turquoise	-0.709711	0.638112
SGMS2	Turquoise	-0.502356	0.615009
COL23A1	Turquoise	0.910237	-0.642737
TMEM64	Turquoise	-0.52638	0.607889
FBXO17	Turquoise	0.631491	-0.665737
FRMD6	Turquoise	-0.71424	0.610829
CX3CL1	Turquoise	0.641894	-0.646495
MAP9	Turquoise	-0.662946	0.607762
CLCN4	Turquoise	-0.499826	0.598275
EHD3	Turquoise	-0.491584	0.598361
KRT18	Turquoise	0.474848	-0.602821
ADAMTSL5	Turquoise	0.929577	-0.611512
LGALS3	Turquoise	0.897649	-0.646588
OSBPL8	Turquoise	-0.622812	0.590646
HLA-F	Turquoise	0.840773	-0.599333
AAK1	Turquoise	0.783411	-0.606859
CCDC78	Turquoise	0.954577	-0.617402
OSCAR	Turquoise	0.959722	-0.592483
PLEKHG5	Turquoise	0.900103	-0.617243
SLC38A7	Turquoise	0.916901	-0.619958
COL15A1	Turquoise	-0.341526	0.581037
APOE	Turquoise	0.646809	-0.583871
KCNJ2	Turquoise	0.41504	-0.572773
CENPO	Turquoise	-0.594288	0.582046
PABPC5	Turquoise	-0.629815	0.600121
MSMO1	Turquoise	-0.740664	0.580842
ZNF696	Turquoise	-0.427125	0.599213
LGALS9C	Turquoise	0.517635	-0.580595
CCL19	Turquoise	0.794814	-0.585247
GPX3	Turquoise	0.846272	-0.589666
C1orf216	Turquoise	-0.472091	0.571125
RACGAP1	Turquoise	-0.456438	0.58125
SLC20A1	Turquoise	0.661662	-0.594328
LDB1	Turquoise	0.817304	-0.593983
ITGA10	Turquoise	0.62356	-0.594167
PRRC2B	Turquoise	0.818422	-0.594463
SNORA57	Turquoise	0.340398	-0.610578
PDE8B	Turquoise	-0.66586	0.57188
SOCS6	Turquoise	-0.392436	0.58058
DDX58	Turquoise	0.903122	-0.602494
GPSM3	Turquoise	0.753196	-0.627622
OGN	Turquoise	0.608325	-0.558755
ZFP36	Turquoise	0.85771	-0.566741
LEPROTL1	Turquoise	0.873026	-0.58536
F7	Turquoise	0.743624	-0.587342
APOL1	Turquoise	0.60833	-0.580075
CDC42EP5	Turquoise	0.929247	-0.581796
SLC39A10	Turquoise	-0.474872	0.569821
SNORD27	Turquoise	-0.577575	0.56259
INO80D	Turquoise	0.700048	-0.565361
DGKH	Turquoise	-0.62619	0.559659
CHD5	Turquoise	-0.509297	0.55314
S100A10	Turquoise	0.841804	-0.567529
PHF21B	Turquoise	0.885855	-0.596339
COL4A6	Turquoise	-0.394484	0.568576
ELFN1	Turquoise	0.94177	-0.572024
HLA-A	Turquoise	0.973306	-0.556599
HLA-G	Turquoise	0.913194	-0.566228
PPP2R5C	Turquoise	0.5908	-0.572854
MACROD2	Turquoise	-0.364715	0.541412
PIM3	Turquoise	0.702653	-0.556604
BCL3	Turquoise	0.616495	-0.562634
NFASC	Turquoise	0.573461	-0.561151
KRT8	Turquoise	0.51605	-0.57575
TMSB10	Turquoise	0.817225	-0.559101
RPS14	Turquoise	0.937072	-0.554892
HLA-C	Turquoise	0.90832	-0.554557
INSR	Turquoise	0.646829	-0.55259
RUNDC1	Turquoise	-0.439082	0.545987
DUSP16	Turquoise	-0.628597	0.54598
LDHAL6A	Turquoise	0.921256	-0.554919
CEP95	Turquoise	0.520499	-0.56127
BHMT2	Turquoise	-0.530507	0.537848
STK39	Turquoise	-0.715247	0.53939
REEP3	Turquoise	-0.657412	0.552979
NFKBIA	Turquoise	0.756865	-0.547735
BTK	Turquoise	0.618315	-0.603639
GADD45B	Turquoise	0.944582	-0.542715
GPHN	Turquoise	-0.402115	0.542627
FGR	Turquoise	0.490045	-0.565027
SSBP4	Turquoise	0.731083	-0.576587
RPL13A	Turquoise	0.963326	-0.549582
TOLLIP	Turquoise	0.89665	-0.604286
CXCR5	Turquoise	0.891909	-0.571578
RPAP2	Turquoise	-0.498954	0.559927
ARHGAP4	Turquoise	0.952701	-0.544492
DUSP15	Turquoise	0.925691	-0.548003
TYMP	Turquoise	0.907625	-0.55495
RALB	Turquoise	0.929481	-0.543515
METTL14	Turquoise	-0.536192	0.533516
AP1AR	Turquoise	-0.724613	0.549259
MYH9	Turquoise	0.880738	-0.5727
IFITM3	Turquoise	0.942736	-0.531095
DDT	Turquoise	0.811595	-0.564887
ITIH5	Turquoise	-0.37915	0.532899
OGFR	Turquoise	0.97227	-0.54733
ARSJ	Turquoise	-0.545247	0.531164
RPL28	Turquoise	0.913547	-0.535836
STX3	Turquoise	-0.555236	0.540612
HLA-E	Turquoise	0.829831	-0.541164
MOB1B	Turquoise	0.950826	-0.562499
ZNF763	Turquoise	0.955145	-0.532337
EN2	Turquoise	0.973057	-0.571731
MIPOL1	Turquoise	-0.43446	0.535022
REXO1	Turquoise	0.928713	-0.553907
SEMA4C	Turquoise	0.811308	-0.535109
PLEKHG2	Turquoise	0.733741	-0.554402
LBX1	Turquoise	0.914044	-0.53359
NKX2-5	Turquoise	0.868047	-0.535025
CEP44	Turquoise	-0.394191	0.532134
RPS6KB2	Turquoise	0.897275	-0.553664
SOX13	Turquoise	0.890474	-0.535606
LPIN3	Turquoise	0.483418	-0.559064
EPAS1	Turquoise	0.983855	-0.525071
HIP1R	Turquoise	0.343898	-0.526539
NR4A2	Turquoise	0.896434	-0.524687
ISG20L2	Turquoise	-0.423645	0.537916
MAML1	Turquoise	0.939481	-0.52543
TBC1D3B	Turquoise	-0.513989	0.527283
PODXL	Turquoise	0.785485	-0.519596
TCEANC2	Turquoise	-0.436548	0.514176
ARL10	Turquoise	-0.662622	0.528978
PTCD2	Turquoise	-0.713817	0.529551
EEF1B2	Turquoise	0.926802	-0.552997
RALGDS	Turquoise	0.881209	-0.555518
ARHGEF15	Turquoise	0.936332	-0.520666
SLC38A1	Turquoise	-0.567732	0.51811
SPTLC1	Turquoise	-0.522702	0.517856
RPL21	Turquoise	0.970437	-0.52827
GJD4	Turquoise	0.944637	-0.532682
LRP2	Turquoise	0.933254	-0.531976
INVS	Turquoise	-0.481005	0.532981
LAT2	Turquoise	0.946822	-0.516388
CD19	Turquoise	-0.535143	0.519395
GREB1L	Turquoise	-0.541364	0.509639
NUDT17	Turquoise	0.740765	-0.537608
CATSPERG	Turquoise	0.735207	-0.556128
CCNL1	Turquoise	0.713797	-0.529763
HNRNPA1L2	Turquoise	0.957529	-0.517762
SOCS3	Turquoise	0.907682	-0.513253
RANGAP1	Turquoise	0.896423	-0.52629
MFGE8	Turquoise	0.820384	-0.52312
MDK	Turquoise	0.820002	-0.517049
CEBPB	Turquoise	0.883986	-0.526085
IQGAP2	Turquoise	0.85045	-0.542168
SMAD2	Turquoise	-0.505646	0.513036
HOTAIR	Turquoise	0.911429	-0.511592
CDK14	Turquoise	-0.637886	0.507947
MCM5	Turquoise	0.385447	-0.520163
DUX4	Turquoise	0.955853	-0.517991
RASD1	Turquoise	0.935051	-0.516019
TRIM28	Turquoise	0.72179	-0.561495
SPRED1	Turquoise	-0.530876	0.517276
ALPK1	Turquoise	0.940068	-0.506571
ADAMTS1	Turquoise	0.799207	-0.51429
ITGB4	Turquoise	0.629902	-0.509934
BNIP3L	Turquoise	0.92937	-0.519584
PGM1	Turquoise	0.838678	-0.585559
MECP2	Turquoise	0.717378	-0.550042
KIRREL2	Turquoise	0.802501	-0.566279
ICMT	Turquoise	-0.64623	0.530654
ZNF304	Turquoise	-0.574116	0.510752
TNKS1BP1	Turquoise	0.715984	-0.544805
S1PR1	Turquoise	0.35655	-0.50121
JUNB	Turquoise	0.731524	-0.517771
RPL37	Turquoise	0.971369	-0.510703
RPS21	Turquoise	0.979473	-0.514411
CISD3	Turquoise	0.82585	-0.538456
ISG20	Turquoise	0.465615	-0.508497
AQP1	Turquoise	0.433711	-0.510844
ZNF12	Turquoise	-0.61372	0.511048
RPS6KC1	Turquoise	-0.670872	0.513437
PPP1R15A	Turquoise	0.703991	-0.515725
KRTAP9-6	Turquoise	0.926277	-0.582011
CREB1	Turquoise	-0.71804	0.510318
CDKN1B	Turquoise	0.86893	-0.516142
TTF2	Turquoise	-0.544396	0.503282
COLQ	Turquoise	-0.474092	0.50503
PECAM1	Turquoise	0.638983	-0.503949
CTDNEP1	Turquoise	0.906152	-0.512121
NOS3	Turquoise	0.682593	-0.519132
LEMD2	Turquoise	0.563162	-0.526112
TOMM7	Turquoise	0.9811	-0.507689
CYP4F2	Turquoise	-0.51201	0.501255
MAP1S	Turquoise	0.929966	-0.524212
ZSCAN30	Turquoise	0.908223	-0.51309
TRIM39	Turquoise	0.805841	-0.577551
GPX1	Turquoise	0.887536	-0.525058
TOR2A	Turquoise	0.967182	-0.523492
COX6B2	Turquoise	0.950782	-0.494312
RPS29	Turquoise	0.95246	-0.506914
ZNF865	Turquoise	0.943186	-0.497497
GPR155	Turquoise	0.96146	-0.496496
SLC16A7	Turquoise	-0.573404	0.503768
TCIRG1	Turquoise	0.762562	-0.501857
RPL24	Turquoise	0.979168	-0.508714
FOXI2	Turquoise	0.947064	-0.494698
GNL2	Turquoise	-0.558977	0.502554
RPSA	Turquoise	0.878944	-0.516574
IRF7	Turquoise	0.354139	-0.5057
NPFF	Turquoise	0.662709	-0.50685
MED15	Turquoise	0.934575	-0.510955
FAM118A	Turquoise	0.946419	-0.493081
TYMS	Turquoise	-0.607024	0.493124
GBP6	Turquoise	0.951749	-0.490931
MLF2	Turquoise	0.894322	-0.507054
TRMT61B	Turquoise	-0.646924	0.500972
HLA-DRB1	Turquoise	0.67038	-0.510674
DDAH2	Turquoise	0.892769	-0.533043
ICAM3	Turquoise	0.544704	-0.504783
TMBIM4	Turquoise	0.907645	-0.50708
CD74	Turquoise	0.446805	-0.496451
NPM1	Turquoise	0.963807	-0.497611
UBA52	Turquoise	0.960148	-0.496375
CD72	Turquoise	0.945308	-0.519038
E2F4	Turquoise	0.570087	-0.514537
SLC35E4	Turquoise	0.951012	-0.491055
ABO	Turquoise	0.784209	-0.517262
RPL36AL	Turquoise	0.932061	-0.50223
FUT6	Turquoise	0.951841	-0.488026
FTH1	Turquoise	0.949891	-0.49536
KHDRBS3	Turquoise	-0.355139	0.490671
RBM12	Turquoise	-0.458994	0.493294
NARS2	Turquoise	-0.560742	0.488597
APBB2	Turquoise	0.753838	-0.541529
EEF1D	Turquoise	0.874306	-0.511202
TMEM201	Turquoise	0.938605	-0.492041
G3BP1	Turquoise	0.886604	-0.503693
SHISA5	Turquoise	0.926535	-0.502491
ACBD7	Turquoise	0.94323	-0.487268
RPL12	Turquoise	0.981695	-0.492813
C16orf87	Turquoise	-0.458642	0.496659
GLP1R	Turquoise	-0.474946	0.490304
IKBKB	Turquoise	0.947456	-0.488576
IGDCC4	Turquoise	-0.455718	0.486547
DST	Turquoise	-0.462106	0.488764
ZNF713	Turquoise	0.951854	-0.484651
L2HGDH	Turquoise	0.955466	-0.489629
KRT81	Turquoise	0.909773	-0.512287
ARMCX3	Turquoise	-0.513313	0.519913
RPL36	Turquoise	0.958465	-0.49505
NPLOC4	Turquoise	0.860224	-0.508816
WDFY3	Turquoise	-0.375068	0.503914
CALCA	Turquoise	-0.501273	0.485073
KALRN	Turquoise	0.833372	-0.507272
RPL41	Turquoise	0.96983	-0.485592
LZTS2	Turquoise	0.943994	-0.485014
TBXA2R	Turquoise	0.951439	-0.482659
ISYNA1	Turquoise	0.815436	-0.504487
PFDN5	Turquoise	0.950287	-0.501458
TMEM88B	Turquoise	0.956741	-0.489049
DHRS4	Turquoise	0.61938	-0.563807
RPS24	Turquoise	0.971097	-0.489593
SLC6A13	Turquoise	-0.419293	0.498776
EMP1	Turquoise	0.781656	-0.484192
CELF6	Turquoise	0.89658	-0.49475
SLC38A6	Turquoise	0.921861	-0.521626
VSX1	Turquoise	0.929991	-0.498515
TNRC6C	Turquoise	0.930622	-0.484131
LEPR	Turquoise	0.928384	-0.483937
PNN	Turquoise	-0.4026	0.485306
RPS9	Turquoise	0.857792	-0.495833
ZNHIT1	Turquoise	0.819487	-0.519674
FAM74A4	Turquoise	0.957166	-0.486616
RPS20	Turquoise	0.983731	-0.485004
LENG9	Turquoise	0.971543	-0.487931
AS3MT	Turquoise	0.959056	-0.486539
KRTAP1-3	Turquoise	0.965226	-0.49106
GPSM1	Turquoise	0.9003	-0.509686
ZFP36L1	Turquoise	0.9607	-0.483445
GPR180	Turquoise	-0.488721	0.4897
RAD23A	Turquoise	0.83736	-0.5262
POLR2J2	Turquoise	0.946388	-0.479321
RPL10A	Turquoise	0.964746	-0.48704
LMX1B	Turquoise	0.942373	-0.527849
SORBS3	Turquoise	0.95518	-0.496441
ZCWPW1	Turquoise	0.781355	-0.513188
OAZ1	Turquoise	0.958454	-0.488686
SLC16A12	Turquoise	0.893339	-0.482818
NDUFB4	Turquoise	0.952059	-0.495697
LETM1	Turquoise	0.952287	-0.479139
NAT8L	Turquoise	0.93427	-0.483237
ILDR1	Turquoise	0.903293	-0.481829
EEF1G	Turquoise	0.944604	-0.48767
MRPS17	Turquoise	-0.396618	0.502446
RPRD2	Turquoise	0.730443	-0.516658
ZDHHC20	Turquoise	0.948016	-0.479531
PNRC1	Turquoise	0.933723	-0.499155
KHK	Turquoise	-0.484712	0.48153
YJEFN3	Turquoise	0.844337	-0.497127
CCDC9	Turquoise	0.950027	-0.47739
EIF4B	Turquoise	0.879111	-0.509256
NNMT	Turquoise	0.655945	-0.484321
TPSG1	Turquoise	0.952339	-0.501215
NAA30	Turquoise	-0.680896	0.487585
RPS8	Turquoise	0.975112	-0.486658
RPS23	Turquoise	0.907522	-0.49136
POLR1E	Turquoise	-0.442533	0.488689
TELO2	Turquoise	0.882168	-0.51254
RPL23A	Turquoise	0.967829	-0.482572
POLD4	Turquoise	0.881799	-0.498858
RPL26	Turquoise	0.931967	-0.492004
PTP4A3	Turquoise	0.730153	-0.504822
CFLAR	Turquoise	0.931764	-0.482873
KCNH3	Turquoise	0.962511	-0.534665
TCF15	Turquoise	0.902231	-0.477769
LANCL3	Turquoise	0.948465	-0.475583
PICK1	Turquoise	0.82984	-0.502541
MKNK2	Turquoise	0.922887	-0.484368
RPS7	Turquoise	0.962733	-0.486763
HSPA8	Turquoise	0.79228	-0.505554
RPLP2	Turquoise	0.98301	-0.478281
ABCA9	Turquoise	0.934679	-0.483628
ZNF526	Turquoise	0.938852	-0.476395
IP6K1	Turquoise	0.875452	-0.500472
SIGLEC16	Turquoise	0.36106	-0.575365
RPL7A	Turquoise	0.963452	-0.48099
SP8	Turquoise	0.87877	-0.526118
HSPB1	Turquoise	0.959824	-0.475315
SYNPO2	Turquoise	0.919416	-0.490664
ACTB	Turquoise	0.951041	-0.470297
GNAI2	Turquoise	0.968556	-0.476117
KRBA2	Turquoise	0.922853	-0.486147
ZNF2	Turquoise	0.94253	-0.469125
RPS27	Turquoise	0.963846	-0.469851
AACS	Turquoise	-0.610025	0.480823
EIF1	Turquoise	0.957379	-0.471604
JMJD7-PLA2G4B	Turquoise	0.692693	-0.481528
FN1	Turquoise	0.895459	-0.491932
CASP4	Turquoise	0.399979	-0.479259
FIS1	Turquoise	0.845972	-0.492433
EGR1	Turquoise	0.94122	-0.468403
TAF2	Turquoise	-0.596212	0.487953
CUTA	Turquoise	0.890592	-0.480654
C3orf33	Turquoise	-0.615493	0.474028
CELSR1	Turquoise	0.953295	-0.47681
RPL13	Turquoise	0.95418	-0.470599
HMGCL	Turquoise	-0.607268	0.485571
SUMO2	Turquoise	0.931076	-0.493392
PHF21A	Turquoise	0.92047	-0.510896
RPL38	Turquoise	0.976439	-0.479306
LRP3	Turquoise	0.812825	-0.495389
WBP1	Turquoise	0.817601	-0.508831
HLCS	Turquoise	-0.540507	0.469073
MAP3K11	Turquoise	0.735442	-0.483317
ADRA1A	Turquoise	0.850493	-0.543807
PRKAR2B	Turquoise	-0.504688	0.475925
RPS16	Turquoise	0.968954	-0.470177
SUGP2	Turquoise	-0.521473	0.474208
NYX	Turquoise	0.881091	-0.502986
SNRPE	Turquoise	0.571647	-0.513388
RPL10	Turquoise	0.978522	-0.4711
TYW1	Turquoise	-0.462812	0.470609
KIF5C	Turquoise	-0.526823	0.463926
PABPC1	Turquoise	0.945087	-0.485539
BRF1	Turquoise	0.802083	-0.530111
PTGS2	Turquoise	0.693062	-0.475203
SCYL1	Turquoise	0.916637	-0.49081
GADD45GIP1	Turquoise	0.914773	-0.487474
ABTB1	Turquoise	0.952917	-0.476515
UBB	Turquoise	0.928587	-0.475984
DUSP1	Turquoise	0.916639	-0.482612
PTMA	Turquoise	0.959935	-0.474781
RPL23	Turquoise	0.962793	-0.468689
EBNA1BP2	Turquoise	0.624966	-0.495723
DSCR10	Turquoise	0.886591	-0.472276
STRN4	Turquoise	0.765968	-0.496714
VPS28	Turquoise	0.945566	-0.479519
LCMT2	Turquoise	-0.541406	0.474868
SEMA6D	Turquoise	-0.496213	0.463962
CDR2	Turquoise	-0.509288	0.478513
ZNF385A	Turquoise	0.660934	-0.469018
TMEM135	Turquoise	-0.548096	0.472443
MYO1C	Turquoise	0.941115	-0.465665
RPL8	Turquoise	0.952052	-0.466967
TAF10	Turquoise	0.935273	-0.473988
SOD2	Turquoise	0.468009	-0.482941
TPT1	Turquoise	0.903696	-0.469153
RPS3A	Turquoise	0.942916	-0.474329
RPL29	Turquoise	0.881598	-0.479212
ATP10B	Turquoise	0.892961	-0.472408
PARM1	Turquoise	-0.504231	0.468855
ANKRD45	Turquoise	0.942702	-0.476537
NAF1	Turquoise	-0.585987	0.475285
FIGNL2	Turquoise	0.946833	-0.508628
MALAT1	Turquoise	0.905475	-0.462676
ACADVL	Turquoise	0.936098	-0.472859
PSME2	Turquoise	0.928658	-0.485635
AMMECR1	Turquoise	0.935156	-0.466036
FAM114A2	Turquoise	-0.559556	0.476377
MIR22HG	Turquoise	0.887449	-0.481384
KLF17	Turquoise	0.956172	-0.47186
RPS2	Turquoise	0.969094	-0.466315
LRCH4	Turquoise	0.925266	-0.465396
CHURC1	Turquoise	-0.641692	0.467365
RBM43	Turquoise	0.956619	-0.471882
KBTBD8	Turquoise	-0.5996	0.460629
ARID4A	Turquoise	-0.53988	0.465203
STRN3	Turquoise	-0.616257	0.463253
ZC3HAV1L	Turquoise	0.950911	-0.491016
NPL	Turquoise	0.935935	-0.477328
RAB3D	Turquoise	-0.52573	0.462471
C8orf44-SGK3	Turquoise	0.932632	-0.463034
FH	Turquoise	-0.593159	0.489209
RPL5	Turquoise	0.925405	-0.486535
VIM	Turquoise	0.965698	-0.463019
PIEZO1	Turquoise	0.948729	-0.465002
PLCL1	Turquoise	-0.464418	0.462235
BRD2	Turquoise	0.902927	-0.472026
TFEB	Turquoise	0.952871	-0.466834
ATF3	Turquoise	0.843966	-0.464559
RPS13	Turquoise	0.945856	-0.458493
UBE3A	Turquoise	-0.421343	0.467258
ACP5	Turquoise	0.949311	-0.488019
HERPUD1	Turquoise	0.928587	-0.469087
MRPS30	Turquoise	-0.566264	0.469842
TPM4	Turquoise	0.960346	-0.466618
ARHGDIB	Turquoise	0.614696	-0.463536
IL9R	Turquoise	-0.390041	0.540346
TBC1D10B	Turquoise	0.946727	-0.473587
TBC1D23	Turquoise	-0.643336	0.467428
ADRA2C	Turquoise	0.637736	-0.488959
KLF2	Turquoise	0.933071	-0.463
RPS5	Turquoise	0.950652	-0.464822
S100A6	Turquoise	0.973218	-0.464284
EEF1A1	Turquoise	0.949496	-0.456629
RPL3	Turquoise	0.954908	-0.467931
HDX	Turquoise	-0.461923	0.463559
FTL	Turquoise	0.901252	-0.462849
KRT7	Turquoise	0.879374	-0.489971
KRBOX1	Turquoise	-0.505938	0.456686
SPSB3	Turquoise	0.835712	-0.487644
VPS33A	Turquoise	-0.539168	0.458262
CNPY2	Turquoise	0.433663	-0.484336
ITM2B	Turquoise	0.8934	-0.469989
PLCG2	Turquoise	0.463133	-0.464683
SERTAD1	Turquoise	0.832975	-0.46602
RAB33B	Turquoise	-0.362915	0.490982
OSMR	Turquoise	0.842217	-0.479278
SRSF3	Turquoise	0.965866	-0.46013
RAVER1	Turquoise	0.947593	-0.480094
SELENBP1	Turquoise	0.711428	-0.466206
ATF4	Turquoise	0.979444	-0.459583
USP6	Turquoise	0.775785	-0.488995
AHNAK	Turquoise	0.966044	-0.459377
FAP	Turquoise	-0.523074	0.448633
CROCC	Turquoise	0.787845	-0.473076
SRSF6	Turquoise	0.954225	-0.464963
PLCXD1	Turquoise	-0.523605	0.451381
SIM2	Turquoise	-0.439957	0.450555
RPL9	Turquoise	0.927975	-0.464142
FCGRT	Turquoise	0.875731	-0.463329
NCOR2	Turquoise	0.911768	-0.472752
DPYSL3	Turquoise	0.944006	-0.462029
RPL31	Turquoise	0.976404	-0.460869
JUN	Turquoise	0.847477	-0.462131
HSPA4L	Turquoise	-0.617516	0.451162
NCOA4	Turquoise	0.900996	-0.489032
MICALL2	Turquoise	0.590925	-0.473768
RN7SL1	Turquoise	0.96182	-0.450995
CCL2	Turquoise	0.64597	-0.450115
ZSWIM4	Turquoise	0.795824	-0.457302
CD63	Turquoise	0.9023	-0.456898
ATXN2	Turquoise	0.720919	-0.481986
E2F5	Turquoise	-0.460861	0.461699
ODF2L	Turquoise	0.931352	-0.461077
EHD2	Turquoise	0.966226	-0.45757
KLF16	Turquoise	0.88091	-0.497202
MAP4	Turquoise	0.960869	-0.463172
ZNF727	Turquoise	0.954606	-0.465022
UBC	Turquoise	0.953485	-0.450369
ZNF579	Turquoise	0.619423	-0.471035
MT1E	Turquoise	0.735326	-0.465127
TNRC18	Turquoise	0.948324	-0.450668
EEF2	Turquoise	0.961144	-0.457301
HSPB3	Turquoise	-0.482508	0.453315
BBS5	Turquoise	0.886225	-0.460592
ACVR2A	Turquoise	-0.572609	0.461123
CCDC22	Turquoise	-0.483949	0.483513
GOLIM4	Turquoise	-0.528509	0.465006
CDKN2AIPNL	Turquoise	-0.379884	0.455901
SHROOM4	Turquoise	0.925464	-0.462637
CXorf38	Turquoise	0.897781	-0.456988
CREB5	Turquoise	-0.569226	0.450592
KANK2	Turquoise	0.963141	-0.451985
NBEAL1	Turquoise	0.946436	-0.467378
SMCHD1	Turquoise	-0.632484	0.460801
YY1	Turquoise	0.722843	-0.489352
RPL39	Turquoise	0.976724	-0.451606
TRIP12	Turquoise	0.921923	-0.471896
CCR6	Turquoise	0.887088	-0.497827
SPPL2B	Turquoise	0.938659	-0.483645
MGP	Turquoise	0.901146	-0.446813
REEP5	Turquoise	0.923481	-0.463015
ARHGEF40	Turquoise	0.602243	-0.474925
HTR2B	Turquoise	-0.534162	0.447796
RPS19	Turquoise	0.943331	-0.454842
PIGM	Turquoise	-0.655545	0.459236
SCARB2	Turquoise	0.874408	-0.456571
LAMA5	Turquoise	0.928077	-0.450754
PABPC4	Turquoise	0.943077	-0.468575
MDH1B	Turquoise	0.885426	-0.460644
SYNPO	Turquoise	0.810183	-0.459589
RPL35	Turquoise	0.953548	-0.447758
FAM166A	Turquoise	0.956472	-0.453099
SAT1	Turquoise	0.825894	-0.447496
DKK2	Turquoise	0.642201	-0.444083
ZNF497	Turquoise	0.701323	-0.471575
COMMD6	Turquoise	0.943357	-0.45706
PARP11	Turquoise	-0.508973	0.450873
SLC9A3R2	Turquoise	0.774077	-0.448165
INTS1	Turquoise	0.883207	-0.465415
RPL30	Turquoise	0.961965	-0.448994
KLRG2	Turquoise	0.838766	-0.513198
FGF1	Turquoise	-0.449778	0.443069
EIF4A1	Turquoise	0.714892	-0.464833
RPL37A	Turquoise	0.958896	-0.451229
HSP90AA1	Turquoise	0.915514	-0.452364
ZNF525	Turquoise	0.958862	-0.454544
LGALS1	Turquoise	0.955698	-0.445639
ZBTB41	Turquoise	-0.733396	0.446945
CDK13	Turquoise	0.825737	-0.473959
RPS6	Turquoise	0.969842	-0.451369
HMGN2	Turquoise	0.953169	-0.445671
RN7SK	Turquoise	0.920534	-0.447313
CCDC50	Turquoise	0.805981	-0.492035
POTEF	Turquoise	0.927705	-0.453062
SLC25A16	Turquoise	0.847688	-0.450814
TNFRSF1A	Turquoise	0.875679	-0.466025
KDR	Turquoise	-0.456084	0.452522
SMOC1	Turquoise	-0.58215	0.465555
CREG1	Turquoise	0.772782	-0.503703
SPOCK2	Turquoise	0.841048	-0.495392
CYB5B	Turquoise	-0.65105	0.442596
ALKBH5	Turquoise	0.840903	-0.455234
ATG2A	Turquoise	0.579145	-0.453448
GDI1	Turquoise	0.930443	-0.462451
ZNF714	Turquoise	0.950772	-0.457723
EPN1	Turquoise	0.933876	-0.449727
P2RY1	Turquoise	-0.555444	0.452301
RPL34	Turquoise	0.946619	-0.449042
CHMP2A	Turquoise	0.914829	-0.452428
SCD5	Turquoise	-0.518197	0.436339
PPP1R10	Turquoise	0.802925	-0.453396
RPL6	Turquoise	0.96192	-0.440415
LAMB2	Turquoise	0.964488	-0.440181
RPL18	Turquoise	0.92288	-0.446417
RPL27	Turquoise	0.955943	-0.443524
PPIL6	Turquoise	-0.555505	0.441548
ATP6V0C	Turquoise	0.800281	-0.445392
SLC2A13	Turquoise	-0.70045	0.4438
CLIP3	Turquoise	0.312554	-0.444265
MOCS1	Turquoise	0.751749	-0.449545
A2M	Turquoise	0.917854	-0.448756
XRN2	Turquoise	-0.568639	0.450079
NEFH	Turquoise	-0.468607	0.47982
ENPP2	Turquoise	-0.499308	0.439851
POP7	Turquoise	0.829856	-0.462325
CCK	Turquoise	-0.465222	0.439509
NFIB	Turquoise	0.431139	-0.436702
RASIP1	Turquoise	0.568556	-0.437452
EPHB2	Turquoise	0.842355	-0.518944
USP39	Turquoise	0.717899	-0.449023
GAB2	Turquoise	0.545159	-0.471922
PODN	Turquoise	-0.611557	0.442079
ATXN2L	Turquoise	0.794282	-0.448972
MVP	Turquoise	0.618544	-0.468965
PLOD3	Turquoise	0.915636	-0.459491
GCLM	Turquoise	0.955415	-0.458161
SLAMF9	Turquoise	0.908536	-0.499112
AGER	Turquoise	0.478951	-0.438002
MTA2	Turquoise	0.927865	-0.441182
NOTCH3	Turquoise	0.965626	-0.436199
LAT	Turquoise	0.938663	-0.452434
CHN2	Turquoise	-0.603831	0.430824
MAFB	Turquoise	0.531575	-0.462332
STRAP	Turquoise	0.921477	-0.452033
RPS15A	Turquoise	0.951871	-0.436982
FUT4	Turquoise	-0.461394	0.437406
SNHG1	Turquoise	0.568519	-0.471811
SNORD42A	Turquoise	-0.711076	0.439216
DACT3	Turquoise	0.916907	-0.439658
ZNF418	Turquoise	0.371709	-0.467246
RBMS1	Turquoise	0.807835	-0.447798
RPL10L	Turquoise	0.913168	-0.460299
NCAPH2	Turquoise	0.779018	-0.464035
FASTK	Turquoise	0.91475	-0.447395
RPL18A	Turquoise	0.89127	-0.443872
GNG10	Turquoise	0.847713	-0.452433
FBXO3	Turquoise	-0.460947	0.435171
OPN1SW	Turquoise	-0.356319	0.448805
SRRM2	Turquoise	0.91399	-0.433558
COQ10B	Turquoise	-0.43941	0.438735
TIMP2	Turquoise	0.949872	-0.437241
SLC4A4	Turquoise	-0.476251	0.432262
STK35	Turquoise	-0.485013	0.43271
SCGB3A1	Turquoise	0.920057	-0.472427
C6orf62	Turquoise	0.847198	-0.445907
SLC22A7	Turquoise	0.930321	-0.476529
MSX2	Turquoise	-0.444349	0.431857
BRD9	Turquoise	0.852738	-0.471528
SALL3	Turquoise	0.946079	-0.458337
PACSIN3	Turquoise	-0.486704	0.44308
PRPF18	Turquoise	0.924368	-0.43632
DDX5	Turquoise	0.858619	-0.442877
IFI27	Turquoise	0.73426	-0.430447
PYGO2	Turquoise	0.776266	-0.439894
GPRC5C	Turquoise	0.921564	-0.440603
TPM2	Turquoise	0.953924	-0.425482
IER5	Turquoise	0.817629	-0.438649
UBA2	Turquoise	0.899251	-0.445327
CSTF2	Turquoise	-0.472561	0.431932
IFT81	Turquoise	-0.48712	0.428137
GPR150	Turquoise	0.934235	-0.443669
TMCC1	Turquoise	-0.418281	0.429444
TMEM184B	Turquoise	0.900355	-0.451067
FUNDC2	Turquoise	-0.437139	0.427625
KRTAP10-9	Turquoise	0.818869	-0.483662
FLOT1	Turquoise	0.789317	-0.45495
POP5	Turquoise	-0.335691	0.430678
ATE1	Turquoise	-0.654201	0.437599
MT1A	Turquoise	0.82828	-0.431517
ZNF791	Turquoise	-0.591781	0.427871
ZXDA	Turquoise	-0.49931	0.444319
MT1B	Turquoise	0.650655	-0.446105
RPS28	Turquoise	0.931314	-0.437009
PTAFR	Turquoise	0.925785	-0.469359
CTDSPL2	Turquoise	-0.430578	0.443892
NBPF10	Turquoise	0.892874	-0.437073
ARAP3	Turquoise	0.676759	-0.429918
FUCA2	Turquoise	-0.450492	0.444432
COL18A1	Turquoise	0.967751	-0.430612
CASP10	Turquoise	0.90427	-0.44258
TRMT112	Turquoise	0.948977	-0.425935
ZNF385D	Turquoise	-0.493118	0.419753
ZNF326	Turquoise	0.960682	-0.432105
PPIA	Turquoise	0.952796	-0.426124
TLE1	Turquoise	0.509494	-0.445623
AP1B1	Turquoise	-0.47005	0.426111
CAPN2	Turquoise	0.791107	-0.452362
MCM3	Turquoise	0.798718	-0.446218
PLXNA3	Turquoise	0.76152	-0.447447
RBM39	Turquoise	0.783029	-0.44796
S100A11	Turquoise	0.896586	-0.438441
TSSC4	Turquoise	0.780787	-0.46141
ABCA10	Turquoise	-0.597969	0.431509
EIF4H	Turquoise	0.908679	-0.443823
NCSTN	Turquoise	0.691214	-0.444845
MAPK8IP3	Turquoise	0.462267	-0.424573
MON1B	Turquoise	0.909603	-0.437032
SHISA4	Turquoise	0.909406	-0.4354
UBL5	Turquoise	0.874447	-0.444752
TACC3	Turquoise	-0.745337	0.438088
COL27A1	Turquoise	0.80149	-0.427806
TMEM161A	Turquoise	0.885478	-0.439606
ECM2	Turquoise	-0.567525	0.420488
NRARP	Turquoise	0.850565	-0.428218
RING1	Turquoise	0.848036	-0.437528
STX10	Turquoise	0.712009	-0.427554
GNG13	Turquoise	0.649275	-0.425586
BTG1	Turquoise	0.659955	-0.436204
TNFRSF10D	Turquoise	0.521449	-0.426218
ZNF281	Turquoise	-0.513352	0.418678
SRRT	Turquoise	0.939255	-0.430148
GPI	Turquoise	0.953336	-0.436119
ZNF227	Turquoise	-0.456559	0.4237
AEBP1	Turquoise	0.938568	-0.419724
PQBP1	Turquoise	0.878192	-0.449155
PPFIA2	Turquoise	-0.549215	0.420176
RASGRP3	Turquoise	-0.556249	0.426595
RNASEH2A	Turquoise	0.482507	-0.45408
SLIT3	Turquoise	0.91778	-0.439873
OS9	Turquoise	0.888488	-0.432885
ID3	Turquoise	0.764826	-0.442416
NET1	Turquoise	0.894348	-0.433693
ZNF675	Turquoise	0.935075	-0.44403
ERH	Turquoise	0.936325	-0.431359
NCAM2	Turquoise	0.917656	-0.460934
TCF12	Turquoise	-0.541318	0.423685
CLDN5	Turquoise	0.750604	-0.416784
RPS10	Turquoise	0.908206	-0.429565
SLC29A1	Turquoise	0.778109	-0.43961
ZNF37A	Turquoise	0.726767	-0.427693
RHOB	Turquoise	0.921206	-0.413637
MFSD8	Turquoise	-0.411401	0.430196
PLP2	Turquoise	0.840391	-0.425348
SNORA78	Turquoise	0.836609	-0.424385
BRK1	Turquoise	0.951149	-0.424054
S1PR3	Turquoise	0.472979	-0.437766
TMEM14B	Turquoise	0.907964	-0.441523
KHDRBS1	Turquoise	0.882862	-0.427601
CSRNP1	Turquoise	0.881779	-0.429543
VAT1	Turquoise	0.762554	-0.443456
ASPSCR1	Turquoise	0.776472	-0.43956
ZNF771	Turquoise	0.693755	-0.430454
NPC2	Turquoise	0.851822	-0.43471
PHF1	Turquoise	0.860846	-0.441238
SEC11A	Turquoise	0.91965	-0.427437
SPTAN1	Turquoise	0.880264	-0.426947
SLC9A4	Turquoise	0.885766	-0.419712
TXLNG	Turquoise	-0.587068	0.424494
KHSRP	Turquoise	0.952998	-0.427135
RPLP0	Turquoise	0.930096	-0.427058
LENG8	Turquoise	0.860192	-0.419158
OR51Q1	Turquoise	-0.460491	0.429319
ARPC3	Turquoise	0.799955	-0.431092
CFL1	Turquoise	0.87158	-0.462669
ZNF426	Turquoise	-0.575398	0.421756
NME3	Turquoise	0.884755	-0.428844
SSBP1	Turquoise	0.854703	-0.436106
GNAL	Turquoise	0.865444	-0.440948
SEC24C	Turquoise	0.807019	-0.425973
G2E3	Turquoise	-0.650403	0.419614
IL32	Turquoise	0.345082	-0.416587
IQSEC2	Turquoise	0.910646	-0.424958
GALNT1	Turquoise	-0.380566	0.431465
ARF1	Turquoise	0.943429	-0.425358
CTDSP1	Turquoise	0.863731	-0.434061
CBLN3	Turquoise	-0.353922	0.411077
HERC3	Turquoise	-0.671104	0.421921
ZNF565	Turquoise	-0.629748	0.416369
CPXM2	Turquoise	0.853921	-0.426225
FAM189B	Turquoise	0.408628	-0.430214
CYP4F11	Turquoise	-0.532097	0.406085
GBE1	Turquoise	0.736716	-0.426818
ZNF770	Turquoise	0.93692	-0.425608
CDK9	Turquoise	0.906591	-0.431566
LRRN2	Turquoise	0.651076	-0.471414
DDIT4	Turquoise	0.523443	-0.416686
ZNF205	Turquoise	0.788828	-0.464817
STARD3	Turquoise	0.428253	-0.417134
TMEM59	Turquoise	0.810589	-0.44842
KRTAP5-11	Turquoise	0.833066	-0.45503
NUPR1	Turquoise	0.939376	-0.417067
MYLK4	Turquoise	-0.512968	0.409615
MINK1	Turquoise	-0.442478	0.414604
RAB9B	Turquoise	-0.525109	0.40907
GHR	Turquoise	-0.702547	0.411101
ARPC2	Turquoise	0.872677	-0.439677
PCDHB16	Turquoise	-0.537394	0.409742
MYZAP	Turquoise	-0.611384	0.415066
MTSS1	Turquoise	-0.597972	0.413101
METTL7A	Turquoise	0.83653	-0.432995
DAZAP2	Turquoise	0.903275	-0.414059
SNORD4A	Turquoise	-0.635864	0.408951
ESAM	Turquoise	0.880608	-0.436965
YKT6	Turquoise	-0.665096	0.439923
RPL17	Turquoise	0.93166	-0.423558
EGFL8	Turquoise	0.860237	-0.41379
SAMD11	Turquoise	0.791622	-0.435319
METTL4	Turquoise	0.580811	-0.416454
TAGLN	Turquoise	0.9312	-0.409954
MAST4	Turquoise	0.613988	-0.414781
PIGC	Turquoise	-0.350263	0.41622
IGSF9B	Turquoise	0.863519	-0.439696
PHC3	Turquoise	0.818242	-0.429574
HMBS	Turquoise	0.645864	-0.480234
AP2S1	Turquoise	0.73252	-0.415335
ERCC2	Turquoise	0.745124	-0.434051
VDAC2	Turquoise	0.911591	-0.42998
POLR2F	Turquoise	0.854092	-0.414255
APLP2	Turquoise	0.930059	-0.409868
DDX39B	Turquoise	0.719519	-0.458983
APP	Turquoise	0.919382	-0.414896
PFKP	Turquoise	0.807659	-0.422803
OLFML2A	Turquoise	0.870595	-0.42079
EMILIN1	Turquoise	0.806232	-0.426632
ATP6V1H	Turquoise	-0.611448	0.41534
HMGXB3	Turquoise	0.404604	-0.417411
ARHGEF10L	Turquoise	0.866227	-0.407278
RAPH1	Turquoise	0.903172	-0.454073
IL17RA	Turquoise	0.422158	-0.413375
PRDX6	Turquoise	0.906833	-0.425577
HSP90B1	Turquoise	0.909265	-0.412682
CPSF7	Turquoise	0.912654	-0.427039
FAM156B	Turquoise	-0.64178	0.41266
ALDH5A1	Turquoise	-0.585556	0.408774
KBTBD6	Turquoise	-0.591059	0.40531
RPL11	Turquoise	0.926215	-0.407041
ANKRD40	Turquoise	0.872102	-0.419835
FOXD1	Turquoise	-0.438931	0.406959
FST	Turquoise	-0.658319	0.407297
MIF	Turquoise	0.927958	-0.425271
ACTR3	Turquoise	0.84231	-0.420924
NKD2	Turquoise	0.743692	-0.447199
L3MBTL4	Turquoise	-0.554484	0.405028
EIF3K	Turquoise	0.690104	-0.416125
CD151	Turquoise	0.962436	-0.403343
SERINC3	Turquoise	0.925936	-0.410293
EMP3	Turquoise	0.769573	-0.408087
PICALM	Turquoise	0.93323	-0.401781
AGAP3	Turquoise	0.91975	-0.409105
NAMPT	Turquoise	0.391942	-0.414597
NEAT1	Turquoise	0.897966	-0.40306
CXCL12	Turquoise	0.386721	-0.404393
PSD4	Turquoise	0.754239	-0.474098
TUBB	Turquoise	0.86481	-0.42163
PLEKHG3	Turquoise	0.908517	-0.401753
RPS18	Turquoise	0.923901	-0.409266
COX7C	Turquoise	0.937956	-0.416104
MCPH1	Turquoise	-0.436553	0.403382
IDH2	Turquoise	-0.42868	0.413509
STX4	Turquoise	0.562986	-0.407498
COL13A1	Turquoise	0.817832	-0.410117
TGIF1	Turquoise	0.568267	-0.413589
LGI1	Turquoise	-0.432764	0.404778
RPS17	Turquoise	0.963107	-0.404041
TUBA4A	Turquoise	0.869441	-0.418613
ZBTB9	Turquoise	-0.565277	0.400503
SCRN3	Turquoise	-0.545978	0.404
MRPS6	Turquoise	0.925265	-0.41575
VWF	Turquoise	0.569746	-0.399445
BTG3	Turquoise	0.477637	-0.4264
PDSS2	Turquoise	-0.588736	0.397471
MORC2	Turquoise	-0.545075	0.401459
KLHL21	Turquoise	0.892688	-0.404774
UBE2E2	Turquoise	-0.515629	0.405119
COX7A1	Turquoise	0.943238	-0.402483
SSTR1	Turquoise	-0.447899	0.396584
FKBP2	Turquoise	0.877161	-0.419982
FKBP1A	Turquoise	0.921907	-0.409419
ANKRD42	Turquoise	0.913834	-0.421977
C4orf48	Turquoise	0.856895	-0.412628
POTEM	Turquoise	0.899695	-0.402738
BAG6	Turquoise	0.943586	-0.403117
AP3S1	Turquoise	0.869642	-0.410482
BLVRB	Turquoise	0.739768	-0.422577
CDC42EP3	Turquoise	-0.525193	0.393673
IER3	Turquoise	0.662541	-0.402279
ZNF615	Turquoise	-0.585214	0.395776
SH3BP2	Turquoise	-0.558825	0.392928
RNF5	Turquoise	0.788035	-0.422069
CBX7	Turquoise	0.80814	-0.455543
EML3	Turquoise	-0.392599	0.408222
ANGPT2	Turquoise	0.798952	-0.425953
GSK3A	Turquoise	0.856951	-0.413135
CACNA1H	Turquoise	0.913478	-0.407727
PHYH	Turquoise	-0.565392	0.403227
CYB5R3	Turquoise	0.961673	-0.398579
PGF	Turquoise	0.523001	-0.408842
CASC3	Turquoise	0.763491	-0.41543
MT1H	Turquoise	0.766428	-0.401319
SOD1	Turquoise	0.961486	-0.398197
ZNF688	Turquoise	0.626746	-0.404618
SYT2	Turquoise	0.523407	-0.430316
U2AF1	Turquoise	0.933226	-0.400025
PAFAH1B1	Turquoise	0.903221	-0.409261
NPDC1	Turquoise	0.85782	-0.396736
SBNO2	Turquoise	0.941568	-0.405928
GTF2H3	Turquoise	-0.487112	0.393333
PPP1R14A	Turquoise	0.935465	-0.391435
RNF215	Turquoise	0.759795	-0.420022
SLC25A38	Turquoise	-0.531834	0.394828
C18orf32	Turquoise	-0.315515	0.396504
C2CD3	Turquoise	-0.342159	0.423627
NCKAP5L	Turquoise	0.852596	-0.420328
LRP8	Turquoise	-0.471699	0.392891
SMPD4	Turquoise	0.821359	-0.41609
MYLK	Turquoise	0.942567	-0.397538
KRTAP5-3	Turquoise	-0.696582	0.408077
RAE1	Turquoise	0.770043	-0.398371
IGFBP5	Turquoise	0.827671	-0.405813
RNF150	Turquoise	-0.579785	0.38977
COL4A2	Turquoise	0.946476	-0.393024
ACTN2	Turquoise	-0.499329	0.385733
RAB1B	Turquoise	0.938708	-0.402642
TANK	Turquoise	-0.505406	0.395881
HSPA1B	Turquoise	0.749482	-0.389334
ZBTB33	Turquoise	-0.644057	0.389582
UBE2T	Turquoise	-0.408201	0.389603
IPO8	Turquoise	0.743021	-0.416266
CSRP1	Turquoise	0.914425	-0.394187
RNASEK	Turquoise	0.914276	-0.398759
RBMXL1	Turquoise	0.514929	-0.399147
DSC2	Turquoise	-0.50838	0.389438
CLU	Turquoise	0.843337	-0.412289
TMEM68	Turquoise	-0.504972	0.415413
GLRX2	Turquoise	-0.464715	0.394577
DOCK5	Turquoise	-0.648081	0.392985
CENPP	Turquoise	-0.30123	0.387587
QSOX1	Turquoise	0.853164	-0.399005
PTPDC1	Turquoise	-0.46398	0.3993
SNORD98	Turquoise	-0.567623	0.390087
C20orf141	Turquoise	0.944391	-0.398289
MT1X	Turquoise	0.704598	-0.397786
RBX1	Turquoise	0.856704	-0.399514
GPIHBP1	Turquoise	0.332255	-0.392096
ALCAM	Turquoise	-0.565533	0.40672
POGLUT1	Turquoise	0.471513	-0.408114
MYCBP	Turquoise	-0.593642	0.394237
DRAP1	Turquoise	0.832763	-0.398349
AGRN	Turquoise	0.861796	-0.39164
PLEKHO1	Turquoise	0.937721	-0.39028
PLCL2	Turquoise	-0.608443	0.384547
KAT6A	Turquoise	0.79627	-0.405008
WRN	Turquoise	-0.607095	0.401562
DBNDD2	Turquoise	0.927548	-0.399514
NFIC	Turquoise	0.413459	-0.382706
TRAPPC1	Turquoise	0.879909	-0.403895
SNORA30	Turquoise	-0.492438	0.387544
TBCD	Turquoise	0.767737	-0.399976
PHOSPHO2	Turquoise	-0.597806	0.389293
ALDOA	Turquoise	0.887545	-0.399225
NR2F2	Turquoise	0.916656	-0.388225
RAB24	Turquoise	0.352529	-0.405772
PPARGC1A	Turquoise	-0.355866	0.379289
SRP14	Turquoise	0.924472	-0.396226
PIP4K2B	Turquoise	0.879756	-0.394634
SLC50A1	Turquoise	-0.442683	0.388424
ZNF512	Turquoise	-0.45567	0.389148
PIGS	Turquoise	0.816701	-0.395523
THBS1	Turquoise	0.821768	-0.387244
GGCT	Turquoise	-0.524391	0.385892
ZFYVE21	Turquoise	0.903074	-0.388389
PCSK1	Turquoise	-0.707355	0.390067
CEP68	Turquoise	-0.53728	0.381988
DPYSL4	Turquoise	0.88704	-0.422931
ZNF711	Turquoise	-0.636236	0.382623
ALDH4A1	Turquoise	0.79555	-0.414761
C19orf12	Turquoise	0.767566	-0.461349
NIPSNAP3B	Turquoise	-0.764445	0.384637
WSB1	Turquoise	0.89002	-0.419746
CCT2	Turquoise	0.900597	-0.402608
KDM2A	Turquoise	-0.488754	0.380911
ISM1	Turquoise	-0.479588	0.379966
PRR13	Turquoise	0.881086	-0.391936
BCLAF1	Turquoise	0.760932	-0.396823
HNRNPA3	Turquoise	0.842612	-0.397396
SLC25A3	Turquoise	0.935544	-0.40303
HSD17B12	Turquoise	0.720209	-0.424853
PHF2	Turquoise	0.797527	-0.401885
EMILIN3	Turquoise	0.750799	-0.412744
EIF3M	Turquoise	0.83492	-0.424323
RFC2	Turquoise	-0.614966	0.383261
RBM15B	Turquoise	-0.349718	0.381303
ACE	Turquoise	0.706414	-0.391994
SH3BP5L	Turquoise	-0.46231	0.408619
LSM14A	Turquoise	0.840063	-0.388453
COX6B1	Turquoise	0.947957	-0.383646
ARHGAP1	Turquoise	0.92391	-0.385775
ANKRD37	Turquoise	0.809329	-0.3992
RAB6A	Turquoise	0.865092	-0.399344
HACE1	Turquoise	-0.32902	0.397998
SPARCL1	Turquoise	0.939577	-0.386001
YWHAG	Turquoise	0.930344	-0.391208
PXN	Turquoise	0.811787	-0.386555
KRTAP2-1	Turquoise	0.567842	-0.423991
SERPINA9	Turquoise	-0.509903	0.417967
MXRA7	Turquoise	0.943447	-0.389591
DBI	Turquoise	0.732393	-0.388394
SLC9A3R1	Turquoise	0.603171	-0.382676
PTPN3	Turquoise	-0.593938	0.384557
ANGEL2	Turquoise	-0.58662	0.384361
HAGH	Turquoise	0.779916	-0.395817
CSNK1E	Turquoise	0.819458	-0.385838
CITED2	Turquoise	0.303561	-0.386581
LMO2	Turquoise	0.598454	-0.374439
NFX1	Turquoise	-0.422921	0.385343
PPP1R12C	Turquoise	0.958432	-0.382951
ARHGAP17	Turquoise	0.751356	-0.383694
SEMA3B	Turquoise	0.834492	-0.388128
NDUFC2	Turquoise	0.647283	-0.381469
ZNF492	Turquoise	-0.341006	0.400299
BIRC3	Turquoise	0.400367	-0.377794
ABCC9	Turquoise	-0.551595	0.382624
FLNA	Turquoise	0.906276	-0.388314
FOS	Turquoise	0.782747	-0.387528
IGFBP7	Turquoise	0.938318	-0.38307
DMWD	Turquoise	0.406774	-0.38955
SPINK7	Turquoise	0.836276	-0.463735
AASDH	Turquoise	-0.58839	0.378825
NDUFA1	Turquoise	0.924109	-0.391221
ZC3H12A	Turquoise	0.589064	-0.382056
EDF1	Turquoise	0.907826	-0.384719
RAB12	Turquoise	0.937366	-0.384312
COX7A2	Turquoise	0.945819	-0.382234
MNT	Turquoise	0.52035	-0.406198
CCNT2	Turquoise	-0.456438	0.409479
RARA	Turquoise	0.5116	-0.385896
TBL1Y	Turquoise	-0.770042	0.380036
MBD3	Turquoise	0.649372	-0.410252
UBE2S	Turquoise	0.646175	-0.382375
STAT5B	Turquoise	0.612647	-0.412708
USP25	Turquoise	-0.646143	0.379604
SCARA3	Turquoise	0.740816	-0.377957
ETF1	Turquoise	-0.621002	0.385936
LIMS2	Turquoise	0.922741	-0.377974
HPS5	Turquoise	-0.492356	0.381662
PRPF19	Turquoise	0.853574	-0.387531
TEN1	Turquoise	0.743319	-0.409017
SCAF11	Turquoise	0.715081	-0.390286
C1GALT1C1	Turquoise	-0.510955	0.372997
SRSF11	Turquoise	0.781334	-0.406238
ST13	Turquoise	0.871249	-0.38305
DGAT1	Turquoise	0.873762	-0.393484
UQCR11	Turquoise	0.921115	-0.381438
SMC5	Turquoise	-0.731878	0.380834
NACA2	Turquoise	0.8116	-0.398356
RAC2	Turquoise	0.633948	-0.416217
PPP1R3B	Turquoise	0.871898	-0.398753
EXTL2	Turquoise	-0.639226	0.372538
HNRNPK	Turquoise	0.851948	-0.409261
SERPINB6	Turquoise	0.853297	-0.374881
A4GALT	Turquoise	0.789759	-0.404995
SSR4	Turquoise	0.854252	-0.386732
IFI27L2	Turquoise	0.710589	-0.393319
C1QTNF5	Turquoise	0.791473	-0.381245
ZNF574	Turquoise	0.471698	-0.402302
B4GALT2	Turquoise	-0.30545	0.37726
HSPG2	Turquoise	0.939603	-0.375521
HSF1	Turquoise	0.891374	-0.382417
TUBA1C	Turquoise	0.89618	-0.376488
SRSF9	Turquoise	0.6131	-0.383446
IK	Turquoise	0.814016	-0.397239
GNAS	Turquoise	0.937502	-0.374335
KRTCAP2	Turquoise	0.882307	-0.373656
ZNF253	Turquoise	0.766428	-0.39516
RRP12	Turquoise	-0.301	0.37096
PGBD1	Turquoise	-0.399847	0.378921
HGS	Turquoise	0.788487	-0.379486
CNOT2	Turquoise	-0.581571	0.374391
TTI2	Turquoise	-0.521539	0.375883
RSU1	Turquoise	0.85722	-0.39549
ANKRD13D	Turquoise	0.533167	-0.429967
BPTF	Turquoise	-0.579967	0.374275
CYP7B1	Turquoise	-0.332394	0.378226
PIGT	Turquoise	0.728023	-0.398595
RSBN1L	Turquoise	-0.575181	0.388835
CBX6	Turquoise	0.880098	-0.383225
ESCO1	Turquoise	-0.528704	0.374297
PAM16	Turquoise	0.586932	-0.37548
PURB	Turquoise	0.728786	-0.398916
COX5A	Turquoise	-0.358952	0.416032
PHLDA2	Turquoise	0.872598	-0.379829
SPCS1	Turquoise	0.909836	-0.379125
ETV5	Turquoise	-0.518211	0.364125
SLC25A6	Turquoise	0.92767	-0.39069
TNXB	Turquoise	0.914501	-0.378911
SETD4	Turquoise	-0.375032	0.365142
MORF4L1	Turquoise	0.919969	-0.372466
CBLL1	Turquoise	-0.51704	0.369197
ITIH4	Turquoise	0.734172	-0.378766
ENAH	Turquoise	-0.659179	0.364466
CABIN1	Turquoise	0.881707	-0.374878
NAP1L1	Turquoise	0.879479	-0.382937
TOP1	Turquoise	-0.477288	0.375175
LMAN1	Turquoise	-0.387163	0.385519
INO80E	Turquoise	0.775182	-0.382694
ARPC5	Turquoise	0.836898	-0.373998
VAMP2	Turquoise	0.909638	-0.373922
NDUFB9	Turquoise	0.859079	-0.38127
BCAS4	Turquoise	0.843892	-0.369482
MUSTN1	Turquoise	0.931884	-0.365773
CLTC	Turquoise	-0.67716	0.364411
TAF6L	Turquoise	0.588849	-0.387135
DYNLRB1	Turquoise	0.468109	-0.381039
ADAMTS10	Turquoise	0.797941	-0.370104
SGCA	Turquoise	0.84074	-0.371618
ZNRF2	Turquoise	0.941509	-0.414794
RCN1	Turquoise	0.789677	-0.371453
ZIC5	Turquoise	-0.467884	0.366511
PGK1	Turquoise	0.75505	-0.389871
AGPAT1	Turquoise	0.480924	-0.387341
PPP1R9B	Turquoise	0.414505	-0.364174
ZNF780B	Turquoise	-0.522054	0.369575
NUDT15	Turquoise	-0.577968	0.364164
LY9	Turquoise	0.712835	-0.433679
MTRF1L	Turquoise	-0.433317	0.367227
CALD1	Turquoise	0.908667	-0.366494
ACADSB	Turquoise	-0.372404	0.390067
RIF1	Turquoise	-0.552978	0.376007
ZNF223	Turquoise	-0.576306	0.370628
PPIAL4A	Turquoise	0.914387	-0.375224
MT2A	Turquoise	0.815793	-0.366326
LRRCC1	Turquoise	-0.322504	0.362677
NDEL1	Turquoise	0.842547	-0.384363
NDUFA11	Turquoise	0.87709	-0.369942
B2M	Turquoise	0.735274	-0.372695
ADAR	Turquoise	0.660139	-0.398339
GPR161	Turquoise	-0.528921	0.381137
HSPA1A	Turquoise	0.689404	-0.361522
ORC2	Turquoise	-0.366146	0.364635
SYNJ1	Turquoise	-0.596295	0.365442
KDM1B	Turquoise	-0.492727	0.361217
RPL7	Turquoise	0.84886	-0.379067
ZNF667	Turquoise	0.812748	-0.397391
JMJD8	Turquoise	0.846022	-0.373446
PRDX5	Turquoise	0.914049	-0.371976
MKRN1	Turquoise	0.824891	-0.367641
SNX12	Turquoise	0.9322	-0.36879
RAP1B	Turquoise	0.933996	-0.368952
SLC25A21	Turquoise	-0.561909	0.364739
C1QTNF1	Turquoise	0.642008	-0.423355
ASB1	Turquoise	-0.548956	0.369186
FRMD8	Turquoise	0.713117	-0.38418
PTAR1	Turquoise	0.58769	-0.387251
RNASE1	Turquoise	0.819969	-0.357863
NR3C2	Turquoise	-0.593633	0.369196
RRM2B	Turquoise	-0.471994	0.363618
PSMD4	Turquoise	0.85931	-0.379608
GABPA	Turquoise	-0.517679	0.391556
TAF15	Turquoise	0.584611	-0.369464
DCAF16	Turquoise	0.84406	-0.380536
SLC30A6	Turquoise	-0.577575	0.367058
SSR1	Turquoise	0.690785	-0.374228
QSOX2	Turquoise	-0.45999	0.364794
PCF11	Turquoise	0.711172	-0.371623
METTL22	Turquoise	0.54381	-0.3776
RELL1	Turquoise	0.504049	-0.393562
SRGAP2	Turquoise	-0.46743	0.35768
SLC6A7	Turquoise	-0.324014	0.365676
DDX47	Turquoise	0.71622	-0.372064
LDHA	Turquoise	0.793491	-0.380591
SLC41A2	Turquoise	-0.600357	0.359311
RGS5	Turquoise	0.901295	-0.362578
ATP6V0A1	Turquoise	0.807743	-0.366713
PBX3	Turquoise	-0.483993	0.366315
OST4	Turquoise	0.887982	-0.367284
TCF7L2	Turquoise	0.892925	-0.365443
CENPN	Turquoise	-0.397465	0.360473
FAM171B	Turquoise	-0.428614	0.357614
NANOS1	Turquoise	-0.582412	0.354854
PSMC3IP	Turquoise	-0.339901	0.355086
PDLIM5	Turquoise	0.855839	-0.377177
SIGIRR	Turquoise	0.775092	-0.361226
IL33	Turquoise	0.368021	-0.357171
HAUS8	Turquoise	-0.511555	0.359684
SAT2	Turquoise	0.76701	-0.385718
DCTD	Turquoise	-0.563077	0.356591
HBP1	Turquoise	-0.405267	0.384613
RNF122	Turquoise	0.761672	-0.359343
SNX25	Turquoise	-0.394975	0.368146
PAK1IP1	Turquoise	-0.338397	0.360573
VCP	Turquoise	0.885321	-0.396613
POR	Turquoise	0.932142	-0.36069
VEZF1	Turquoise	0.645827	-0.399366
RRAGD	Turquoise	-0.669071	0.357046
MYH11	Turquoise	0.922772	-0.358005
ADAMTS2	Turquoise	0.866409	-0.383856
CWC25	Turquoise	-0.543309	0.377146
STAM	Turquoise	-0.41818	0.359551
ING5	Turquoise	0.675477	-0.385277
DDX17	Turquoise	0.593737	-0.366671
ZNF524	Turquoise	0.790452	-0.371683
ENY2	Turquoise	0.807197	-0.36326
COX7B	Turquoise	0.767706	-0.373468
SNORD8	Turquoise	-0.357194	0.356447
ACTG2	Turquoise	0.906931	-0.355315
GOT2	Turquoise	0.876923	-0.365065
ELK4	Turquoise	0.600854	-0.378166
MND1	Turquoise	-0.606547	0.352927
ADCY3	Turquoise	0.427899	-0.358423
ASPA	Turquoise	-0.392908	0.35483
STAG1	Turquoise	-0.645049	0.357446
GNAQ	Turquoise	0.610378	-0.369218
ACO2	Turquoise	0.878411	-0.366396
SLC5A6	Turquoise	0.658553	-0.408025
YBX1	Turquoise	0.890508	-0.369517
WASL	Turquoise	0.892398	-0.370636
ACTBL2	Turquoise	0.743232	-0.371887
EED	Turquoise	0.815663	-0.366447
NID2	Turquoise	0.764309	-0.420433
TNFRSF10B	Turquoise	0.574976	-0.360972
COMMD10	Turquoise	-0.526417	0.358618
AGTRAP	Turquoise	-0.440685	0.391092
POLL	Turquoise	0.468419	-0.364122
TBL1X	Turquoise	0.722599	-0.371621
OR1J1	Turquoise	0.658962	-0.440667
PMS1	Turquoise	-0.502917	0.35566
KDM6B	Turquoise	0.549956	-0.36582
LUZP2	Turquoise	-0.48174	0.347611
SMAD6	Turquoise	0.433759	-0.385818
BIRC2	Turquoise	-0.471089	0.361343
OPHN1	Turquoise	-0.411096	0.350715
SPIN4	Turquoise	-0.57996	0.349311
RIOK3	Turquoise	0.801263	-0.371959
GTF2A2	Turquoise	0.474685	-0.397418
ETHE1	Turquoise	0.574199	-0.449145
ABCG1	Turquoise	0.377999	-0.354046
SLC22A3	Turquoise	-0.677238	0.35388
VARS2	Turquoise	0.454097	-0.355651
R3HDM2	Turquoise	0.906029	-0.370628
BRD7	Turquoise	0.776912	-0.364466
SERPINH1	Turquoise	0.884586	-0.364661
CS	Turquoise	0.8038	-0.38039
CTTN	Turquoise	0.943364	-0.358875
ESRRA	Turquoise	0.301523	-0.353865
SMARCC2	Turquoise	0.632031	-0.357865
SNAPC2	Turquoise	0.63424	-0.359237
UIMC1	Turquoise	0.551907	-0.3603
GIPC1	Turquoise	0.766932	-0.370607
ZNF211	Turquoise	-0.536122	0.350565
LMNA	Turquoise	0.940005	-0.349368
ASNS	Turquoise	0.845119	-0.368478
DUSP8	Turquoise	0.753863	-0.361845
PPP6C	Turquoise	0.761765	-0.364908
MAGI3	Turquoise	-0.472605	0.358715
SNORA72	Turquoise	-0.534911	0.356819
NDUFA4	Turquoise	0.931862	-0.350532
BAG4	Turquoise	-0.617417	0.353776
INSIG1	Turquoise	0.702965	-0.354793
COL4A1	Turquoise	0.797871	-0.355643
OTUD5	Turquoise	0.816757	-0.362975
JPH2	Turquoise	-0.345064	0.348773
COPE	Turquoise	0.824567	-0.377242
PPP1R16B	Turquoise	0.526345	-0.353494
CSNK2B	Turquoise	0.849163	-0.360813
ZNF485	Turquoise	-0.49577	0.352455
MAPK1IP1L	Turquoise	-0.44326	0.379666
LRRC39	Turquoise	-0.447703	0.35084
RASAL2	Turquoise	-0.338647	0.358783
DMPK	Turquoise	0.900352	-0.349447
GPR183	Turquoise	-0.327703	0.358461
SNRPB2	Turquoise	0.748525	-0.374699
CLEC2D	Turquoise	0.768325	-0.373439
TRIM5	Turquoise	-0.587121	0.346329
IMPACT	Turquoise	-0.470807	0.352854
COPS3	Turquoise	0.789393	-0.383458
TMEM181	Turquoise	-0.367846	0.353591
GLG1	Turquoise	0.853263	-0.367628
SNX17	Turquoise	0.781329	-0.371473
GSTK1	Turquoise	0.838418	-0.355081
MMS19	Turquoise	0.586408	-0.379751
DNAJB2	Turquoise	0.733318	-0.375398
SKP1	Turquoise	0.942388	-0.349794
ACACB	Turquoise	0.655255	-0.373246
MED31	Turquoise	-0.554103	0.346921
TXNDC17	Turquoise	0.760138	-0.385301
LRBA	Turquoise	-0.418359	0.34604
IBA57	Turquoise	0.648365	-0.412969
CTSO	Turquoise	0.706022	-0.358408
AFF4	Turquoise	-0.57288	0.365533
CEP112	Turquoise	-0.621278	0.349533
NINJ1	Turquoise	0.745818	-0.353412
UXT	Turquoise	0.82094	-0.369759
EDA2R	Turquoise	-0.517817	0.342451
TAF7	Turquoise	0.813817	-0.364921
PHAX	Turquoise	-0.535737	0.374676
STARD3NL	Turquoise	-0.329306	0.361749
KLF4	Turquoise	0.667698	-0.358792
CCDC86	Turquoise	0.521071	-0.361788
CLASP2	Turquoise	0.481576	-0.360395
RFX7	Turquoise	-0.395397	0.345086
SCARNA9	Turquoise	0.815156	-0.349787
HDAC1	Turquoise	0.849535	-0.356331
ADAM22	Turquoise	-0.577056	0.341217
LAMC1	Turquoise	0.838024	-0.353828
TPI1	Turquoise	0.903452	-0.356495
RNF130	Turquoise	0.704527	-0.381053
REST	Turquoise	-0.351482	0.342651
KPNB1	Turquoise	0.904169	-0.357314
TAPBP	Turquoise	0.653912	-0.349694
IFNGR1	Turquoise	0.507571	-0.361264
LGI4	Turquoise	0.689337	-0.344517
CHTOP	Turquoise	-0.485939	0.351899
PKN2	Turquoise	0.7198	-0.3539
STOM	Turquoise	0.78284	-0.368865
CD160	Turquoise	-0.490175	0.344973
CTXN1	Turquoise	0.842789	-0.357988
ATAD3B	Turquoise	0.66989	-0.362028
CDK2AP1	Turquoise	0.906136	-0.348422
YIF1A	Turquoise	0.76147	-0.348965
SS18L1	Turquoise	-0.381354	0.343031
COX6C	Turquoise	0.936804	-0.344844
EP300	Turquoise	-0.670866	0.368066
HK1	Turquoise	-0.47458	0.345704
GAPDH	Turquoise	0.843037	-0.375407
HAPLN3	Turquoise	0.693608	-0.346353
PNO1	Turquoise	-0.44109	0.339021
MED13	Turquoise	0.663983	-0.374753
CBX5	Turquoise	0.720499	-0.349791
NCL	Turquoise	0.875387	-0.353889
MAFG	Turquoise	0.525898	-0.35896
DOK6	Turquoise	-0.734236	0.345032
GATAD2A	Turquoise	-0.601333	0.339847
NEDD8	Turquoise	0.913911	-0.346002
NME5	Turquoise	-0.523489	0.339231
DPM3	Turquoise	0.92953	-0.34198
VAMP7	Turquoise	-0.425361	0.346376
IL18R1	Turquoise	-0.726871	0.342488
FBXO28	Turquoise	-0.563158	0.340735
JMJD1C	Turquoise	-0.41408	0.350081
IL17D	Turquoise	-0.354409	0.332978
SMR3A	Turquoise	0.597649	-0.362205
BRD1	Turquoise	0.665689	-0.343136
SP100	Turquoise	0.866461	-0.347064
SNX20	Turquoise	-0.582607	0.340376
MMAB	Turquoise	-0.475094	0.339815
RBM42	Turquoise	0.346563	-0.341623
POLR2L	Turquoise	0.882561	-0.34978
DAD1	Turquoise	0.870732	-0.359491
ACTN1	Turquoise	0.900635	-0.34297
NOXA1	Turquoise	0.299483	-0.355837
XYLT1	Turquoise	-0.573818	0.336499
TGDS	Turquoise	-0.45945	0.33533
ZMYND19	Turquoise	-0.360164	0.336555
DCK	Turquoise	-0.368492	0.342369
NDRG1	Turquoise	0.648735	-0.339626
ZYX	Turquoise	0.739837	-0.353812
CDC42	Turquoise	0.877758	-0.360093
CLEC5A	Turquoise	-0.499302	0.334534
PPFIA1	Turquoise	-0.519423	0.347073
MYL12B	Turquoise	0.899588	-0.340452
B3GAT3	Turquoise	0.702851	-0.347225
ZZZ3	Turquoise	-0.540468	0.346519
EIF3H	Turquoise	0.836634	-0.350398
YWHAZ	Turquoise	0.890856	-0.353918
KRTAP20-1	Turquoise	0.612248	-0.406725
SPHK1	Turquoise	0.699377	-0.357455
GTPBP6	Turquoise	0.717019	-0.343139
GLDN	Turquoise	-0.55553	0.333073
MYL5	Turquoise	0.818623	-0.347242
RBBP4	Turquoise	0.829797	-0.359676
ALKBH8	Turquoise	-0.382982	0.333942
SPRED2	Turquoise	-0.545273	0.337518
DNAJC4	Turquoise	0.788961	-0.38164
RPUSD3	Turquoise	-0.353083	0.344352
SF3A2	Turquoise	0.695185	-0.341073
ANKRA2	Turquoise	-0.495789	0.333954
NRIP2	Turquoise	0.763705	-0.376085
MMACHC	Turquoise	-0.625317	0.33539
RNF220	Turquoise	0.788629	-0.359694
TRIM16	Turquoise	-0.421957	0.350283
ELOVL6	Turquoise	-0.420179	0.336392
LYSMD3	Turquoise	-0.593027	0.338359
STAT6	Turquoise	0.616313	-0.344964
COPB1	Turquoise	0.888955	-0.350424
NFS1	Turquoise	-0.467749	0.336633
ATP11A	Turquoise	-0.627165	0.337137
SLC26A11	Turquoise	0.587287	-0.348231
GNG11	Turquoise	0.931533	-0.338781
SF3B2	Turquoise	0.687498	-0.353649
GRIK2	Turquoise	0.69868	-0.370435
SLC25A5	Turquoise	0.844501	-0.351261
OPTN	Turquoise	0.604293	-0.341363
BOLA2B	Turquoise	0.798081	-0.346887
TCF3	Turquoise	0.605818	-0.336252
FOXB1	Turquoise	0.732719	-0.379356
SUPT3H	Turquoise	-0.370819	0.340014
GMPR2	Turquoise	0.719433	-0.363234
TMEM205	Turquoise	0.874419	-0.339065
OXA1L	Turquoise	0.385518	-0.388332
STAM2	Turquoise	-0.645034	0.333946
CAPZA1	Turquoise	0.681895	-0.34404
TLN1	Turquoise	0.895697	-0.339071
NHP2	Turquoise	0.858998	-0.369219
NOMO1	Turquoise	0.888565	-0.340769
SPATA13	Turquoise	-0.486636	0.330114
SLC25A36	Turquoise	-0.486804	0.345371
CENPQ	Turquoise	-0.325147	0.33076
CCDC107	Turquoise	0.831411	-0.343073
PTPN14	Turquoise	0.738111	-0.34767
TAOK2	Turquoise	0.708707	-0.351197
C1QTNF2	Turquoise	-0.474601	0.337471
HOMER2	Turquoise	-0.52905	0.328727
PIGB	Turquoise	-0.534721	0.328908
XIAP	Turquoise	0.731859	-0.349836
SLC25A28	Turquoise	0.673523	-0.350484
COX6A1	Turquoise	0.912426	-0.33484
LSM2	Turquoise	0.765042	-0.349166
MMGT1	Turquoise	0.72456	-0.352617
ECSCR	Turquoise	0.339735	-0.328427
D2HGDH	Turquoise	0.680502	-0.354749
ZNF559	Turquoise	-0.71806	0.336659
SLC39A14	Turquoise	-0.412274	0.330036
NT5DC3	Turquoise	-0.624224	0.335672
SETD1A	Turquoise	0.606406	-0.340412
ACSF3	Turquoise	0.477248	-0.33884
UQCRC2	Turquoise	0.776926	-0.354346
BSG	Turquoise	0.739421	-0.33827
IL1RAP	Turquoise	-0.411283	0.328492
MAVS	Turquoise	0.848706	-0.362681
NTN1	Turquoise	0.621824	-0.339425
ARSB	Turquoise	-0.421671	0.336483
PGPEP1	Turquoise	-0.524548	0.338799
ZFHX3	Turquoise	0.843721	-0.354355
GPC3	Turquoise	0.688185	-0.349396
SNRPG	Turquoise	0.922428	-0.340723
IFT88	Turquoise	-0.550102	0.331924
ASB8	Turquoise	-0.687467	0.338257
FBXO5	Turquoise	-0.512963	0.33293
C3orf70	Turquoise	0.685055	-0.347801
GRAMD4	Turquoise	-0.575365	0.326154
MRPL35	Turquoise	-0.579243	0.328122
FOXC1	Turquoise	0.718982	-0.369638
ZNF445	Turquoise	0.77057	-0.345287
FBLIM1	Turquoise	0.723832	-0.351346
PARK7	Turquoise	0.72305	-0.348605
LCN8	Turquoise	0.819637	-0.428414
ROMO1	Turquoise	0.9286	-0.334104
TEAD2	Turquoise	-0.354926	0.339634
AKAP1	Turquoise	0.728702	-0.337516
CAMK2G	Turquoise	0.872925	-0.337348
STAT2	Turquoise	0.862432	-0.36688
NMD3	Turquoise	-0.626637	0.326366
BORA	Turquoise	-0.472296	0.322534
SLC7A14	Turquoise	0.586307	-0.38541
CRYBG3	Turquoise	-0.534547	0.327306
DRAM2	Turquoise	-0.492667	0.329436
MZT2B	Turquoise	0.882793	-0.335223
NOLC1	Turquoise	-0.335986	0.32524
L1TD1	Turquoise	-0.587032	0.332452
TSC1	Turquoise	0.353109	-0.32907
TTC7A	Turquoise	0.684323	-0.407155
NAT9	Turquoise	0.668078	-0.358209
C1QTNF3	Turquoise	-0.473065	0.325984
ZNF585B	Turquoise	-0.424797	0.329581
ZNF862	Turquoise	0.540843	-0.331956
RBM14	Turquoise	0.806082	-0.341109
LAP3	Turquoise	-0.471339	0.333816
ZNF85	Turquoise	0.714392	-0.357128
INF2	Turquoise	0.725201	-0.352345
MLYCD	Turquoise	-0.485535	0.326084
ARMCX2	Turquoise	0.72987	-0.338746
DAPK3	Turquoise	0.898372	-0.334218
SMARCD3	Turquoise	0.882421	-0.335655
HEYL	Turquoise	0.763354	-0.339769
MAP4K3	Turquoise	-0.404854	0.327542
POLR2G	Turquoise	0.802415	-0.3529
SLC9B2	Turquoise	-0.676526	0.323419
KCNK17	Turquoise	-0.382557	0.320826
GCA	Turquoise	0.791499	-0.336382
ARF5	Turquoise	0.863767	-0.334425
SRRD	Turquoise	-0.475579	0.323391
ARL8B	Turquoise	0.862178	-0.333606
ZNF394	Turquoise	0.307542	-0.370552
SNORA23	Turquoise	-0.64106	0.320461
SYNGR1	Turquoise	-0.346285	0.349298
EIF3G	Turquoise	0.841775	-0.330089
CCNA2	Turquoise	-0.528872	0.323404
LUC7L	Turquoise	0.840707	-0.334271
BANF1	Turquoise	0.790742	-0.327591
SLC27A4	Turquoise	-0.419664	0.324001
TGOLN2	Turquoise	0.848017	-0.333499
CUL4A	Turquoise	0.601156	-0.332464
SF3B5	Turquoise	0.723969	-0.33551
SP5	Turquoise	-0.377896	0.325016
GSN	Turquoise	0.784488	-0.322851
SERPING1	Turquoise	0.801864	-0.329645
BNIP2	Turquoise	0.817474	-0.345179
LACC1	Turquoise	-0.469088	0.3259
ANXA5	Turquoise	0.762349	-0.33747
HECW2	Turquoise	-0.554724	0.322165
MT1M	Turquoise	0.543342	-0.32385
GABARAP	Turquoise	0.83816	-0.346991
CNBP	Turquoise	0.817374	-0.334723
IGFBP2	Turquoise	0.879858	-0.328962
WDR19	Turquoise	0.576583	-0.332033
SH3PXD2A	Turquoise	0.78152	-0.333217
P4HTM	Turquoise	-0.695115	0.326424
UQCRB	Turquoise	0.859177	-0.33007
DTX3	Turquoise	-0.558696	0.327989
CDS2	Turquoise	0.584387	-0.336462
PREP	Turquoise	-0.532047	0.319478
CAMKMT	Turquoise	-0.432117	0.323756
EIF4A3	Turquoise	0.855428	-0.325897
CRYZ	Turquoise	-0.490287	0.320075
PDIK1L	Turquoise	-0.53161	0.32179
ZBTB43	Turquoise	-0.30014	0.320209
PI4KA	Turquoise	0.782502	-0.33734
DEDD2	Turquoise	0.515325	-0.337311
SCARA5	Turquoise	-0.489533	0.322951
PPM1A	Turquoise	-0.667735	0.316472
MYO19	Turquoise	-0.384797	0.363128
ZNF785	Turquoise	-0.480424	0.317538
KIF5B	Turquoise	0.907183	-0.341767
ANTXR1	Turquoise	0.840669	-0.337605
UPF3B	Turquoise	-0.507104	0.317722
MAP3K10	Turquoise	0.385628	-0.341566
ID4	Turquoise	0.883598	-0.337205
CORO7	Turquoise	0.442467	-0.348403
DMXL2	Turquoise	-0.627674	0.321158
TTC37	Turquoise	-0.407199	0.32602
ALG14	Turquoise	-0.385151	0.320055
RDH11	Turquoise	-0.37218	0.3217
MYADM	Turquoise	0.911862	-0.321125
VRK3	Turquoise	-0.555981	0.316346
TBX2	Turquoise	0.6042	-0.341111
RNF13	Turquoise	0.757292	-0.343053
PI4K2B	Turquoise	-0.563552	0.319463
METAP2	Turquoise	0.84241	-0.331383
SGK3	Turquoise	-0.466571	0.317142
SLC39A8	Turquoise	-0.482056	0.327296
ZNF277	Turquoise	-0.523892	0.321563
DMD	Turquoise	0.784702	-0.336983
PCDHGB7	Turquoise	-0.560777	0.315816
SETD2	Turquoise	-0.499137	0.319543
RORA	Turquoise	-0.552077	0.31894
CCDC12	Turquoise	0.568851	-0.322081
LAMTOR2	Turquoise	0.725019	-0.326346
MTFMT	Turquoise	-0.61166	0.315158
BANP	Turquoise	-0.328618	0.316374
DDX59	Turquoise	-0.684998	0.322896
SIPA1L1	Turquoise	0.720186	-0.342972
CAMTA1	Turquoise	0.883216	-0.326028
TXNL1	Turquoise	0.828934	-0.334714
PCDHGA7	Turquoise	0.335499	-0.401823
VPS36	Turquoise	0.558088	-0.334519
LUC7L3	Turquoise	0.771644	-0.330251
ZER1	Turquoise	0.64516	-0.324756
ATP2B4	Turquoise	0.919786	-0.329795
TMEM160	Turquoise	0.736311	-0.346036
ATG4C	Turquoise	-0.304989	0.314076
TMSB4X	Turquoise	0.716354	-0.328421
CAV1	Turquoise	0.833712	-0.331155
PNP	Turquoise	0.536305	-0.313999
GOT1	Turquoise	0.551373	-0.330819
NDN	Turquoise	0.806729	-0.328367
ZNF17	Turquoise	-0.450808	0.311835
AAMP	Turquoise	-0.553615	0.315375
ZNF75D	Turquoise	-0.611259	0.31817
ATP1B3	Turquoise	0.829436	-0.315718
GMEB2	Turquoise	-0.685834	0.325418
HIGD2A	Turquoise	0.633518	-0.345839
APLP1	Turquoise	0.439322	-0.321916
KLHDC8B	Turquoise	-0.383086	0.320813
PELI1	Turquoise	0.594257	-0.31751
AGT	Turquoise	0.77836	-0.330865
CXCL9	Turquoise	-0.551973	0.311346
ACTN4	Turquoise	0.890769	-0.315421
HTRA1	Turquoise	0.92678	-0.315653
HUWE1	Turquoise	0.716295	-0.346797
GCHFR	Turquoise	0.417473	-0.315373
SLC12A4	Turquoise	-0.311959	0.318966
INPP4A	Turquoise	-0.352172	0.311201
MTBP	Turquoise	-0.646269	0.313998
SEC14L4	Turquoise	0.778206	-0.366272
SFPQ	Turquoise	0.790532	-0.340097
UTRN	Turquoise	0.798207	-0.319433
CDC42BPB	Turquoise	0.732495	-0.341184
SNORA67	Turquoise	0.640799	-0.328235
SCN3B	Turquoise	-0.436735	0.313295
ESR1	Turquoise	-0.482605	0.306633
GPAA1	Turquoise	0.844674	-0.316127
RABGEF1	Turquoise	0.667211	-0.326709
PTP4A1	Turquoise	0.80793	-0.318239
PRPS2	Turquoise	-0.580642	0.307908
GIT2	Turquoise	0.8345	-0.323793
SLFN5	Turquoise	0.640909	-0.364446
CNIH4	Turquoise	0.789851	-0.339071
ZNF547	Turquoise	-0.430593	0.316854
ATP11B	Turquoise	-0.596473	0.315902
RAP1A	Turquoise	0.852462	-0.325592
EXTL3	Turquoise	0.806258	-0.339265
MPV17	Turquoise	0.773453	-0.324959
LYPLA2	Turquoise	0.637033	-0.324896
PCIF1	Turquoise	0.681546	-0.363313
ARAF	Turquoise	-0.564141	0.310181
SHISA8	Turquoise	0.894702	-0.323106
HNRNPUL1	Turquoise	0.723659	-0.326963
PSPH	Turquoise	0.595516	-0.308989
PPP6R2	Turquoise	0.424351	-0.338596
MYL6	Turquoise	0.867577	-0.309533
JOSD1	Turquoise	0.595028	-0.321182
SCYL2	Turquoise	-0.424119	0.317842
COL5A1	Turquoise	0.717588	-0.326059
GPAM	Turquoise	-0.463734	0.306223
GNB5	Turquoise	-0.316242	0.317098
MCM4	Turquoise	-0.526347	0.315232
ZGPAT	Turquoise	0.523301	-0.3164
SLC41A3	Turquoise	0.482916	-0.375629
PIP4K2C	Turquoise	-0.358349	0.318409
AMIGO1	Turquoise	-0.522429	0.314453
SEC13	Turquoise	0.843527	-0.314078
LIX1L	Turquoise	0.608816	-0.325184
POLR1D	Turquoise	-0.369593	0.307796
XK	Turquoise	-0.367484	0.308715
NUCKS1	Turquoise	0.756901	-0.314884
RBCK1	Turquoise	0.544411	-0.314289
TDG	Turquoise	0.427431	-0.317724
P4HA1	Turquoise	-0.354593	0.320479
FAM156A	Turquoise	0.58174	-0.31813
LMF2	Turquoise	0.858732	-0.313702
ZNF300	Turquoise	-0.576221	0.304885
C4A	Turquoise	0.302848	-0.312024
PLEKHB1	Turquoise	-0.368605	0.316055
VPS35	Turquoise	0.60171	-0.341426
RTN4IP1	Turquoise	-0.398439	0.302343
ANKRD13C	Turquoise	-0.488838	0.305669
ATP6V1E2	Turquoise	-0.357412	0.303878
PEX12	Turquoise	-0.645383	0.30491
MMAA	Turquoise	-0.519196	0.303839
TM6SF1	Turquoise	0.303584	-0.31775
USP11	Turquoise	0.689406	-0.319152
ANKHD1	Turquoise	-0.45004	0.312509
HSPA1L	Turquoise	-0.345598	0.302702
ARL2	Turquoise	0.713612	-0.316621
ODF3B	Turquoise	0.31362	-0.314933
SUOX	Turquoise	0.366956	-0.303354
ARF4	Turquoise	0.828124	-0.312333
TSNAX	Turquoise	-0.635313	0.305554
ANKRD26	Turquoise	-0.339216	0.30668
NDUFB11	Turquoise	0.876786	-0.307527
C1QBP	Turquoise	0.498354	-0.321286
PSMC2	Turquoise	0.782294	-0.330219
NAA15	Turquoise	-0.644088	0.301823
FKBP8	Turquoise	0.776572	-0.306077
SOCS2	Turquoise	0.316958	-0.301197
RLIM	Turquoise	-0.449869	0.307345
RBMX	Turquoise	-0.568902	0.317545
MAOB	Turquoise	-0.652183	0.298353
RAB32	Turquoise	-0.516574	0.310203
SYBU	Turquoise	-0.424054	0.303384
NDUFS8	Turquoise	0.791491	-0.312341
TCEAL4	Turquoise	0.848948	-0.309511
EMB	Turquoise	-0.518298	0.299912
ATL2	Turquoise	0.583468	-0.31305
ANKRD44	Turquoise	-0.578245	0.299855
EHMT1	Turquoise	0.579509	-0.310282
ICAM2	Turquoise	0.698907	-0.300295
CDV3	Turquoise	0.609794	-0.327152
SYPL1	Turquoise	0.795334	-0.307787
NXT2	Turquoise	-0.628074	0.298152
MRPS18B	Turquoise	0.76144	-0.305386
ZNF582	Turquoise	-0.47225	0.300056
ANAPC7	Turquoise	-0.554388	0.305844
MLLT6	Turquoise	0.445814	-0.310928
GEN1	Turquoise	-0.667535	0.303347
MX2	Turquoise	0.318755	-0.31325
NINJ2	Turquoise	-0.538227	0.313027
SEC61A2	Turquoise	-0.581572	0.299305
RCC2	Turquoise	0.317229	-0.307439
PDGFRB	Turquoise	0.895662	-0.30877
CTNNBIP1	Turquoise	0.439599	-0.312181
ZMYM4	Turquoise	-0.556897	0.315403
OTUD6B	Turquoise	-0.333845	0.302843
LDLRAP1	Turquoise	-0.520076	0.299619
CAV3	Turquoise	0.639934	-0.335338
MAOA	Turquoise	0.70198	-0.303861
CIZ1	Turquoise	0.728359	-0.306145
ARFIP1	Turquoise	0.653392	-0.303243
FBXW2	Turquoise	-0.516778	0.304253
ZNF195	Turquoise	-0.426822	0.307392
PTPN23	Turquoise	0.636684	-0.31967
MACF1	Turquoise	0.775602	-0.314281
ST3GAL3	Turquoise	0.589998	-0.34588
HECTD1	Turquoise	0.798823	-0.318812
WWC2	Turquoise	-0.500026	0.293686
FANCL	Turquoise	0.656742	-0.306657
ENPP4	Turquoise	-0.345485	0.30881
B9D1	Turquoise	-0.626865	0.307199
SLC33A1	Turquoise	-0.47729	0.296048
PMPCB	Turquoise	-0.680355	0.302676
TNFSF15	Turquoise	-0.507607	0.297196
KLHL7	Turquoise	-0.376642	0.300621
DYNLT1	Turquoise	0.616356	-0.3131
FBXO7	Turquoise	0.756104	-0.314925
SORD	Turquoise	-0.433199	0.298478
METTL5	Turquoise	0.867268	-0.317281
RBM8A	Turquoise	0.728678	-0.306071
FBXO32	Turquoise	0.741492	-0.310352
DCLRE1C	Turquoise	-0.510732	0.298031
HDGFL1	Turquoise	0.568455	-0.378573
GNAO1	Turquoise	0.36679	-0.310392
DCP2	Turquoise	-0.465431	0.300663
SLC35E1	Turquoise	0.494083	-0.325752
PCBP1	Turquoise	0.890471	-0.321411
DCTN2	Turquoise	0.59002	-0.315886
ADRA2A	Turquoise	0.508911	-0.299948
TBCC	Turquoise	-0.577427	0.301175
ANKRD12	Turquoise	-0.442767	0.297019
SNORA24	Turquoise	-0.490167	0.29863
CLEC3B	Turquoise	0.784895	-0.294979
HSF4	Turquoise	0.478193	-0.307369
SMG7	Turquoise	0.551807	-0.300191
HINT1	Turquoise	0.924324	-0.307243
SNX3	Turquoise	0.79575	-0.318808
ISY1-RAB43	Turquoise	-0.508421	0.30258
UBXN1	Turquoise	0.78082	-0.299475
VWA1	Turquoise	0.673334	-0.30717
LOX	Turquoise	-0.433697	0.292301
SEMA6B	Turquoise	0.353124	-0.301476
DNAJB6	Turquoise	0.587853	-0.30946
DDX10	Turquoise	-0.362987	0.292425
ME2	Turquoise	-0.332362	0.294409
ZNF197	Turquoise	-0.299563	0.294269
COMMD4	Turquoise	0.752907	-0.304191
ZNF382	Turquoise	-0.557021	0.296147
SON	Turquoise	0.670788	-0.306775
TAS1R2	Turquoise	-0.790709	0.308276
GOLGA1	Turquoise	-0.370584	0.323807
CINP	Turquoise	-0.420373	0.311522
ANTXR2	Turquoise	0.633171	-0.314104
ZNF480	Turquoise	-0.456317	0.293827
PRDX1	Turquoise	0.893829	-0.301074
PYGB	Turquoise	0.766712	-0.30975
MAP2K4	Turquoise	-0.433787	0.297427
NUDT4	Turquoise	0.757892	-0.301883
FAM8A1	Turquoise	-0.577414	0.296924
PPP1R12B	Turquoise	0.914362	-0.296265
ZNF141	Turquoise	0.806183	-0.312624
TUBGCP3	Turquoise	-0.457008	0.294608
L3MBTL1	Turquoise	-0.340153	0.299411
KCNB1	Turquoise	-0.450551	0.290099
ZNF662	Turquoise	-0.370796	0.300112
GSTP1	Turquoise	0.908915	-0.298247
GALNT11	Turquoise	-0.506334	0.291649
CAPNS1	Turquoise	0.855374	-0.303412
CAV2	Turquoise	0.58294	-0.309771
NFIL3	Turquoise	0.646972	-0.295045
CKB	Turquoise	0.715821	-0.302721
SETD1B	Turquoise	0.482236	-0.307881
MLLT1	Turquoise	0.795856	-0.310857
ASB15	Turquoise	-0.417336	0.290207
PLS3	Turquoise	0.709103	-0.302062
TMX2	Turquoise	0.514028	-0.294669
XRCC5	Turquoise	-0.306759	0.30159
ILK	Turquoise	0.817694	-0.30479
RPLP1	Turquoise	0.859601	-0.307892
SMTN	Turquoise	0.820068	-0.294222
GPR88	Turquoise	0.684729	-0.351059
SDCBP2	Turquoise	-0.343266	0.300215
LRP5	Turquoise	0.48324	-0.29971
PNMA1	Turquoise	0.749003	-0.30861
NDUFB2	Turquoise	0.897906	-0.299083
SRSF7	Turquoise	-0.540659	0.292355
ELMOD3	Turquoise	0.703348	-0.30234
FOSL2	Turquoise	0.470429	-0.321211
STK36	Turquoise	-0.693168	0.296841
NDUFC1	Turquoise	0.911144	-0.298366
CPEB3	Turquoise	-0.673387	0.288488
CA13	Turquoise	-0.344561	0.283646
FAM89B	Turquoise	0.889669	-0.292309
CNOT6L	Turquoise	-0.319386	0.287298
SMC2	Turquoise	-0.512993	0.290071
FGFR3	Turquoise	0.417854	-0.291324
EDC4	Turquoise	0.596307	-0.295525
MCAM	Turquoise	0.791412	-0.297848
TMEM185A	Turquoise	-0.358036	0.288827
TP53BP2	Turquoise	-0.492318	0.288682
LNX1	Turquoise	-0.597124	0.294791
CTNNB1	Turquoise	0.870806	-0.296258
CAST	Turquoise	0.748502	-0.332996
PSMB7	Turquoise	-0.630399	0.288195
GPR146	Turquoise	0.566012	-0.30772
SP1	Turquoise	0.743737	-0.298279
DIP2A	Turquoise	-0.534213	0.286829
SFXN1	Turquoise	-0.660829	0.294112
ARRDC3	Turquoise	0.627598	-0.30339
ARMC5	Turquoise	0.590026	-0.319166
BCL9L	Turquoise	0.46397	-0.316275
MOAP1	Turquoise	-0.443517	0.287517
ATP2C1	Turquoise	-0.334485	0.322155
UNC5B	Turquoise	-0.48487	0.296403
PREPL	Turquoise	0.81064	-0.296507
RBBP8	Turquoise	-0.374751	0.285435
KLF6	Turquoise	0.755053	-0.291156
ERAP1	Turquoise	0.808695	-0.323897
KTI12	Turquoise	-0.43448	0.284808
NDUFS5	Turquoise	0.805436	-0.294233
POLR2H	Turquoise	0.4361	-0.322059
SH3BGRL3	Turquoise	0.811496	-0.308043
CDC5L	Turquoise	0.616476	-0.316312
UCK2	Turquoise	-0.565998	0.286462
GLB1L2	Turquoise	-0.542603	0.308209
TRIM3	Turquoise	-0.380024	0.288495
RBM5	Turquoise	0.772777	-0.296227
TRAFD1	Turquoise	0.595222	-0.307731
DHX30	Turquoise	0.612565	-0.294211
ZNF511	Turquoise	0.387971	-0.303072
ZC3H18	Turquoise	-0.361108	0.288645
EWSR1	Turquoise	0.850911	-0.29522
RBM7	Turquoise	-0.598332	0.292414
SMU1	Turquoise	-0.424679	0.296217
C2orf66	Turquoise	-0.431971	0.294144
ARSD	Turquoise	0.58905	-0.299556
SPAG7	Turquoise	-0.525225	0.286724
LYG1	Turquoise	-0.398391	0.284784
ITGAE	Turquoise	-0.539174	0.287914
ANXA9	Turquoise	-0.456733	0.287317
PABPN1	Turquoise	0.741668	-0.315663
TCEAL3	Turquoise	-0.501439	0.285006
PPP6R3	Turquoise	0.650287	-0.289557
DND1	Turquoise	0.665585	-0.297746
EHMT2	Turquoise	0.376155	-0.293501
CELSR3	Turquoise	-0.417845	0.286598
LBR	Turquoise	0.755021	-0.290943
TET2	Turquoise	-0.540319	0.289181
MARVELD1	Turquoise	0.91738	-0.287167
INPP5F	Turquoise	-0.303388	0.282829
HAX1	Turquoise	0.799907	-0.28651
MEG3	Turquoise	0.357285	-0.280468
RRAGA	Turquoise	0.770275	-0.305313
CNP	Turquoise	0.615712	-0.306677
ZMYM5	Turquoise	-0.460731	0.284499
NDUFAF3	Turquoise	0.881584	-0.288268
NOP56	Turquoise	0.538379	-0.305088
USE1	Turquoise	0.482865	-0.303262
PRMT1	Turquoise	0.780642	-0.290541
SART3	Turquoise	-0.552767	0.295032
C1QTNF7	Turquoise	-0.547531	0.28017
DIXDC1	Turquoise	0.466149	-0.298679
TAF1C	Turquoise	0.423226	-0.282601
DENND1A	Turquoise	-0.604358	0.283402
GNPTG	Turquoise	0.659819	-0.29999
ESD	Turquoise	0.740306	-0.297419
FSD1	Turquoise	0.897955	-0.32933
TECR	Turquoise	0.66668	-0.292425
MRPS18A	Turquoise	-0.445293	0.288099
XRRA1	Turquoise	-0.559841	0.282186
SURF1	Turquoise	0.659033	-0.286107
RPS26	Turquoise	0.811015	-0.290563
SLIRP	Turquoise	0.715147	-0.310101
LSM7	Turquoise	0.727411	-0.302954
BCCIP	Turquoise	-0.617897	0.281657
ARHGAP30	Turquoise	-0.540611	0.281527
SNORA66	Turquoise	-0.393919	0.278173
TOR1A	Turquoise	0.536041	-0.287896
ZNF267	Turquoise	-0.434259	0.289331
TRIB2	Turquoise	-0.452293	0.279583
GATA6	Turquoise	0.389265	-0.280744
SPOPL	Turquoise	-0.433789	0.279336
ZNF230	Turquoise	-0.523389	0.301708
TUBA1A	Turquoise	0.908754	-0.288374
DCN	Turquoise	0.716948	-0.281286
EXOC8	Turquoise	-0.388309	0.278305
IFT80	Turquoise	-0.481688	0.282285
MAPK6	Turquoise	-0.485859	0.281887
SNORD114-22	Turquoise	-0.40432	0.278021
ZNF25	Turquoise	-0.626443	0.281059
RAD50	Turquoise	-0.316453	0.294129
ZFAND1	Turquoise	-0.610776	0.285743
TULP3	Turquoise	0.658545	-0.282562
CC2D2B	Turquoise	-0.585614	0.275557
TP73	Turquoise	0.60348	-0.296512
SMG9	Turquoise	-0.404711	0.27969
SH3GLB1	Turquoise	0.659631	-0.287722
FHL5	Turquoise	0.709631	-0.313942
POMGNT1	Turquoise	0.755546	-0.282126
ALG13	Turquoise	0.716119	-0.301416
SNCA	Turquoise	-0.505414	0.279773
NDUFA2	Turquoise	0.760495	-0.294978
DGKQ	Turquoise	0.458533	-0.292239
ETAA1	Turquoise	-0.397645	0.279054
SEC61G	Turquoise	0.757481	-0.286839
MRPL3	Turquoise	-0.351598	0.283514
NIPAL2	Turquoise	-0.542323	0.27399
ASAP2	Turquoise	-0.338164	0.277885
TMEM50B	Turquoise	0.513547	-0.29358
MGA	Turquoise	-0.333413	0.278908
TOMM5	Turquoise	0.725803	-0.290448
CRIP1	Turquoise	0.916751	-0.27591
MUC4	Turquoise	0.767463	-0.281694
SLC22A4	Turquoise	-0.600499	0.277791
PAPOLG	Turquoise	-0.500832	0.278107
MYO5B	Turquoise	-0.50578	0.302317
FNDC5	Turquoise	-0.611472	0.276726
SNX6	Turquoise	0.587435	-0.289581
THBS2	Turquoise	-0.344337	0.287172
SNRPB	Turquoise	0.610573	-0.306922
CD4	Turquoise	-0.623003	0.281155
WDR59	Turquoise	-0.500501	0.284505
TBC1D22B	Turquoise	-0.597501	0.272302
EFR3B	Turquoise	0.519339	-0.273807
RINT1	Turquoise	-0.457662	0.277447
IL18	Turquoise	-0.57825	0.276488
AP1S3	Turquoise	-0.547039	0.293088
TRMT6	Turquoise	-0.573196	0.272616
PDCD10	Turquoise	-0.31774	0.285074
SLC1A1	Turquoise	-0.328754	0.273695
TBCA	Turquoise	0.782603	-0.309385
AKAP9	Turquoise	0.578187	-0.292392
MIRLET7BHG	Turquoise	0.69819	-0.287763
MRAP2	Turquoise	-0.475327	0.274004
LACTB2	Turquoise	-0.613788	0.274735
PIGN	Turquoise	-0.382273	0.278567
NDUFA7	Turquoise	0.588783	-0.28519
ITSN1	Turquoise	-0.360303	0.275661
PRSS53	Turquoise	0.432276	-0.280091
ZNF33A	Turquoise	-0.411061	0.274276
SUSD2	Turquoise	0.798615	-0.278746
SLC25A13	Turquoise	-0.527535	0.268938
ANP32E	Turquoise	0.832557	-0.287936
PALB2	Turquoise	-0.554598	0.273384
SNORD45C	Turquoise	-0.597407	0.273044
RIT1	Turquoise	0.309731	-0.274979
NCALD	Turquoise	-0.371197	0.275811
IFI6	Turquoise	0.587401	-0.286294
TXNDC12	Turquoise	-0.404122	0.275973
SLC12A9	Turquoise	0.406014	-0.287966
SHF	Turquoise	-0.605373	0.271962
DRG2	Turquoise	0.354507	-0.298293
UNCX	Turquoise	0.864096	-0.272394
SAMD9L	Turquoise	-0.570589	0.26876
IGBP1	Turquoise	0.702959	-0.284814
STK32A	Turquoise	-0.69195	0.271366
LPAR1	Turquoise	-0.491895	0.26886
IRF9	Turquoise	0.398517	-0.27488
MINPP1	Turquoise	-0.61682	0.275795
AP2M1	Turquoise	0.858417	-0.28275
TXN	Turquoise	0.789312	-0.301016
KPNA2	Turquoise	0.506031	-0.275434
CREB3L2	Turquoise	0.798112	-0.279831
WIPI2	Turquoise	0.736978	-0.287454
ABCA1	Turquoise	-0.346635	-0.265266
NBPF11	Turquoise	0.523652	-0.27236
ANXA7	Turquoise	0.829117	-0.285685
ZKSCAN5	Turquoise	-0.467254	0.275317
ARL2BP	Turquoise	0.744066	-0.280131
SNORD70	Turquoise	-0.544421	0.271605
ATP2A2	Turquoise	0.740893	-0.280802
TXNDC16	Turquoise	-0.482331	0.266516
TOPORS	Turquoise	-0.564974	0.280308
WWTR1	Turquoise	0.804461	-0.280364
FNTA	Turquoise	0.405889	-0.284683
ABI1	Turquoise	-0.534714	0.273435
SWI5	Turquoise	-0.505478	0.28116
VEGFB	Turquoise	0.826498	-0.271286
OPN3	Turquoise	-0.534939	0.281506
TSPAN33	Turquoise	0.524365	-0.31313
UBAC2	Turquoise	-0.451928	0.307189
FEM1C	Turquoise	0.583306	-0.285277
GMDS	Turquoise	-0.516451	0.270918
PTPN18	Turquoise	0.529021	-0.287052
FMNL3	Turquoise	0.727195	-0.271743
PCDHGB1	Turquoise	-0.59153	0.267585
ATMIN	Turquoise	0.453782	-0.276894
SIRT2	Turquoise	-0.50643	0.273673
TMEM175	Turquoise	0.453121	-0.272195
PHF20	Turquoise	-0.415628	0.266468
UQCRH	Turquoise	0.891784	-0.27885
NDUFAF2	Turquoise	0.736257	-0.280086
TADA2B	Turquoise	-0.583872	0.268379
ZFAND5	Turquoise	0.419866	-0.27827
PCDHB15	Turquoise	-0.543738	0.263617
FAM13B	Turquoise	-0.308455	0.279219
ADARB1	Turquoise	0.726407	-0.286758
INMT	Turquoise	0.854576	-0.277854
CPZ	Turquoise	-0.548886	0.266792
PTPN12	Turquoise	0.438755	-0.27945
RPAP1	Turquoise	0.503737	-0.279075
FTO	Turquoise	0.675035	-0.270612
MED10	Turquoise	-0.569083	0.264696
NDUFA3	Turquoise	0.829543	-0.270219
P4HB	Turquoise	0.898641	-0.273635
CCAR1	Turquoise	-0.540562	0.269512
KLF13	Turquoise	0.611202	-0.27812
TBC1D8B	Turquoise	-0.534079	0.263801
PLA2G4C	Turquoise	0.545664	-0.277542
SNORD36C	Turquoise	-0.388252	0.264355
KBTBD2	Turquoise	-0.373449	0.271258
C7orf25	Turquoise	-0.437786	0.265935
GABRE	Turquoise	0.710298	-0.271505
NIPAL1	Turquoise	-0.513801	0.29109
BPI	Turquoise	-0.424552	-0.263813
FANCM	Turquoise	-0.599818	0.265495
SART1	Turquoise	-0.592222	0.26356
C10orf55	Turquoise	-0.451299	0.262092
KLHL9	Turquoise	0.370661	-0.271205
DHX57	Turquoise	-0.517214	0.262164
DUSP9	Turquoise	0.791276	-0.312866
DYNC1H1	Turquoise	0.843779	-0.268745
TBC1D2B	Turquoise	0.668109	-0.273419
CEP192	Turquoise	-0.377974	0.26371
HDAC7	Turquoise	-0.651062	0.277908
ATP8B4	Turquoise	-0.509137	0.264426
JUP	Turquoise	0.389118	-0.270281
C12orf73	Turquoise	-0.588342	0.266407
MIER2	Turquoise	0.368251	-0.272718
CDC40	Turquoise	-0.474494	0.263856
TRIB1	Turquoise	0.605442	-0.264621
TCOF1	Turquoise	0.545978	-0.270941
CRYGS	Turquoise	-0.594701	0.261992
TMEM14C	Turquoise	0.815664	-0.272505
ARPC4	Turquoise	-0.404926	0.270136
PTCD3	Turquoise	-0.557283	0.260233
PAOX	Turquoise	-0.36676	0.280242
CALCOCO1	Turquoise	0.708653	-0.282904
PGLS	Turquoise	0.704245	-0.271181
SAFB2	Turquoise	0.610065	-0.27766
KBTBD3	Turquoise	-0.508958	0.258639
KLHDC3	Turquoise	-0.584902	0.264159
SLFNL1	Turquoise	-0.617986	0.263743
ADORA2B	Turquoise	-0.400801	0.262344
IDI1	Turquoise	-0.339017	0.268947
ADD1	Turquoise	-0.301685	0.270778
FZD4	Turquoise	0.473145	-0.261617
PSMA6	Turquoise	0.830222	-0.271724
KDM3A	Turquoise	-0.441509	0.27772
FBXL14	Turquoise	-0.340572	0.280594
CHMP4C	Turquoise	-0.589768	0.259267
ZBTB47	Turquoise	0.649933	-0.292139
REXO4	Turquoise	0.388286	-0.27084
ST3GAL5	Turquoise	-0.418968	0.263483
SUGP1	Turquoise	-0.358699	0.262841
SNRPC	Turquoise	0.558861	-0.269686
SDCBP	Turquoise	0.665138	-0.276815
[truncated: 3,002 more rows]

## Sheet: DEGs
Supplemental Table S2. Differentially Expressed Genes in Moyamoya Disease
Symbol	logFC	AveExpr	t	P.Value	adj.P.Val	B
DIRAS3	-3.22449	-2.35267	-7.5458	3.77531e-10	3.97991e-06	12.7729
FMO4	-2.86531	-2.07447	-7.43721	5.73474e-10	3.97991e-06	12.3867
TMEM17	-3.09592	-2.18354	-7.27942	1.05293e-09	4.87153e-06	11.8249
TNPO3	-2.2705	-1.78028	-6.40492	3.02535e-08	8.61138e-05	8.7131
TSPAN2	-2.39523	-1.7425	-6.39836	3.10208e-08	8.61138e-05	8.68985
QRFPR	-3.83946	-3.34285	-6.16828	7.45161e-08	0.000165205	7.87642
ZNF606	-2.77598	-1.99453	-6.13889	8.33167e-08	0.000165205	7.77278
EGR2	2.7963	2.35449	6.07171	1.07489e-07	0.000186494	7.53628
SOCS7	-3.10797	-1.53379	-5.99829	1.41926e-07	0.000218881	7.27825
NOTCH1	1.66046	1.27099	5.81211	2.86316e-07	0.0003119	6.62667
RGS16	2.5174	2.15724	5.80174	2.97684e-07	0.0003119	6.59052
NES	2.39275	1.88764	5.80087	2.98663e-07	0.0003119	6.58748
BRCA2	-3.05841	-2.65664	-5.79475	3.05606e-07	0.0003119	6.56614
SMOC2	1.79016	1.34484	5.78703	3.14596e-07	0.0003119	6.53922
RAD17	-1.85688	-1.40574	-5.74722	3.65272e-07	0.000337998	6.40057
THAP6	-1.91723	-1.53954	-5.70193	4.32795e-07	0.000358617	6.2431
RAP1GDS1	-1.93174	-1.61439	-5.69799	4.39229e-07	0.000358617	6.2294
TMLHE	-2.38794	-1.69101	-5.67158	4.84811e-07	0.000373843	6.13774
SGMS2	-2.52797	-1.81558	-5.60583	6.19657e-07	0.000452121	5.90995
CLDN23	-2.41813	-2.07054	-5.57956	6.83384e-07	0.000452121	5.81909
NPAS3	-2.9266	-2.43422	-5.5746	6.96125e-07	0.000452121	5.80195
KCNA2	-3.70936	-2.20803	-5.5668	7.16619e-07	0.000452121	5.77502
COL23A1	1.62654	1.52444	5.55452	7.50114e-07	0.000452678	5.73262
PLD1	-2.27411	-1.69347	-5.50734	8.93815e-07	0.000463672	5.56996
GINS1	-2.54252	-2.25533	-5.49306	9.42459e-07	0.000463672	5.52079
TMEM64	-2.3998	-1.70375	-5.48371	9.75707e-07	0.000463672	5.48862
FBXO17	1.33219	0.94842	5.48001	9.89181e-07	0.000463672	5.47589
RMND1	-2.27679	-1.72245	-5.47765	9.97887e-07	0.000463672	5.46776
FRMD6	-2.22937	-1.97988	-5.4751	1.00734e-06	0.000463672	5.45901
CX3CL1	1.48084	1.17784	5.46345	1.05177e-06	0.000463672	5.41896
MAP9	-2.2981	-1.88961	-5.45609	1.08082e-06	0.000463672	5.39369
CLCN4	-2.92626	-2.19723	-5.45281	1.09402e-06	0.000463672	5.38242
ITGB8	-2.77904	-2.309	-5.45075	1.10239e-06	0.000463672	5.37535
CTRB2	1.48226	1.34307	5.42067	1.23216e-06	0.000503009	5.2721
EHD3	-2.54071	-1.73204	-5.39243	1.36761e-06	0.000542353	5.17535
KRT18	2.20204	1.33281	5.36748	1.49941e-06	0.000578107	5.08999
SPINK1	-1.88144	-1.78914	-5.35665	1.56049e-06	0.000585393	5.05296
GPR22	-2.83152	-2.35309	-5.32773	1.73578e-06	0.000621488	4.95422
ADAMTSL5	1.82342	1.7943	5.32479	1.75469e-06	0.000621488	4.94417
ASF1A	-2.70872	-2.16751	-5.31921	1.79103e-06	0.000621488	4.92516
LGALS3	1.3405	1.24855	5.30576	1.88183e-06	0.000634734	4.8793
ARHGAP33	1.63346	1.40731	5.3002	1.92067e-06	0.000634734	4.86035
OSBPL8	-2.51755	-1.93405	-5.29049	1.99041e-06	0.000642487	4.82727
GLI4	1.33188	1.09672	5.27618	2.09767e-06	0.000652942	4.77861
HLA-F	2.04078	1.98715	5.2737	2.11689e-06	0.000652942	4.77015
SLC26A4	-2.07629	-1.57024	-5.24586	2.34431e-06	0.000694433	4.67553
AAK1	1.77129	1.45556	5.24503	2.35146e-06	0.000694433	4.67271
GNPDA2	-2.8854	-1.8059	-5.23289	2.45828e-06	0.000709779	4.63152
CCDC78	1.5564	1.53059	5.22345	2.54467e-06	0.000709779	4.5995
STXBP1	1.59869	1.21019	5.21601	2.61486e-06	0.000709779	4.57428
STAMBPL1	-2.56344	-1.96029	-5.21588	2.61615e-06	0.000709779	4.57382
AKAP5	-2.51147	-2.14629	-5.21142	2.65911e-06	0.000709779	4.55872
OSCAR	2.0544	2.07599	5.19733	2.79956e-06	0.00073247	4.51101
KCNJ3	-2.42986	-2.29285	-5.18881	2.88805e-06	0.00073247	4.48217
PLEKHG5	1.50548	1.42275	5.18135	2.96783e-06	0.00073247	4.45691
SLC38A7	1.47052	1.48602	5.17929	2.99018e-06	0.00073247	4.44995
COL15A1	-2.54084	-1.72287	-5.1753	3.03407e-06	0.00073247	4.43645
APOE	2.33995	1.86749	5.17106	3.08127e-06	0.00073247	4.42214
KCNJ2	3.41434	2.06752	5.16821	3.11353e-06	0.00073247	4.41249
FAM169A	-2.73091	-1.61627	-5.15609	3.25411e-06	0.00074559	4.37156
CENPO	-2.30134	-1.88418	-5.14048	3.44452e-06	0.00074559	4.31886
PABPC5	-1.71464	-1.44323	-5.1399	3.45177e-06	0.00074559	4.31691
GPC4	-2.30542	-1.38841	-5.13763	3.48037e-06	0.00074559	4.30926
MSMO1	-2.35278	-2.01478	-5.1372	3.48581e-06	0.00074559	4.30782
ZNF696	-1.72727	-1.20062	-5.13675	3.4916e-06	0.00074559	4.30628
LGALS9C	2.29865	1.5317	5.12249	3.67756e-06	0.000763878	4.2582
C2orf74	-2.57867	-1.45212	-5.12176	3.68731e-06	0.000763878	4.25575
CCL19	2.06242	1.85467	5.1152	3.7762e-06	0.00077079	4.23367
GPX3	1.88596	1.86464	5.10375	3.93668e-06	0.0007919	4.19511
SH3TC2	-2.61104	-2.11387	-5.08365	4.2346e-06	0.000830726	4.12752
ANK2	-3.52721	-2.33811	-5.08107	4.27442e-06	0.000830726	4.11885
C1orf216	-2.69333	-1.88338	-5.07679	4.3414e-06	0.000830726	4.10445
SMAD5	-1.3016	-0.881426	-5.07503	4.36909e-06	0.000830726	4.09856
RACGAP1	-2.06139	-1.35916	-5.06853	4.47336e-06	0.000839058	4.07671
SLC20A1	1.67744	1.3176	5.05664	4.67029e-06	0.000846527	4.03681
LDB1	1.68153	1.49647	5.0552	4.69472e-06	0.000846527	4.03197
ITGA10	1.67779	1.24236	5.05511	4.69615e-06	0.000846527	4.03169
PRRC2B	1.6498	1.57078	5.04245	4.91641e-06	0.00087487	3.98924
SNORA57	1.40816	0.797778	5.02964	5.14957e-06	0.00089677	3.94632
PDE8B	-2.33089	-1.83525	-5.02564	5.22454e-06	0.00089677	3.93294
SOCS6	-1.95075	-1.34823	-5.02518	5.23331e-06	0.00089677	3.93139
INTS2	-1.84172	-1.67169	-5.00935	5.54116e-06	0.000937943	3.87845
DDX58	1.46432	1.44749	4.99841	5.76447e-06	0.000963987	3.84187
GABRA4	-2.85658	-2.51385	-4.98353	6.08213e-06	0.001005	3.7922
GPSM3	1.22417	0.968432	4.97998	6.16051e-06	0.00100598	3.78035
ZNF473	-2.48671	-2.1514	-4.96918	6.40505e-06	0.00103375	3.74431
KCNJ10	-2.58701	-1.82285	-4.9627	6.55622e-06	0.00104598	3.72271
OGN	2.87679	2.24343	4.94787	6.91542e-06	0.00105528	3.67334
PARP6	1.87309	1.77174	4.94602	6.96161e-06	0.00105528	3.66718
ZFP36	2.23594	2.32681	4.94547	6.97532e-06	0.00105528	3.66535
LEPROTL1	1.64798	1.6009	4.94516	6.98309e-06	0.00105528	3.66432
F7	1.61053	1.29121	4.9447	6.99467e-06	0.00105528	3.66279
GPR4	2.95377	1.69742	4.93451	7.25574e-06	0.0010829	3.62887
APOL1	1.72767	1.53524	4.92953	7.3867e-06	0.00109072	3.61232
DNAH7	-2.17216	-1.62575	-4.9196	7.65466e-06	0.0011096	3.57934
PDK3	-2.45216	-1.41074	-4.91567	7.76328e-06	0.0011096	3.5663
CDC42EP5	1.66221	1.56604	4.91531	7.77355e-06	0.0011096	3.56508
SOST	-3.17774	-2.81025	-4.9123	7.85787e-06	0.0011096	3.55509
SLC39A10	-1.96878	-1.4392	-4.9103	7.91432e-06	0.0011096	3.54847
SNORD27	-2.21428	-1.76333	-4.8929	8.42386e-06	0.00116923	3.49073
INO80D	2.01193	1.46517	4.8735	9.02959e-06	0.0012409	3.42648
DGKH	-2.24882	-1.60875	-4.8666	9.25534e-06	0.00125945	3.40364
CHD5	-2.70365	-1.98104	-4.8616	9.422e-06	0.00125965	3.38713
S100A10	1.89588	1.87338	4.86112	9.43832e-06	0.00125965	3.38553
MALT1	-2.03742	-1.61732	-4.84977	9.82888e-06	0.00128708	3.34802
PHF21B	1.35964	1.23583	4.84896	9.85745e-06	0.00128708	3.34534
NPB	1.82467	0.964982	4.84713	9.92199e-06	0.00128708	3.3393
STIM2	-2.31167	-2.06835	-4.84448	1.00165e-05	0.00128731	3.33053
CXCL2	2.25325	1.94022	4.84106	1.01393e-05	0.00129114	3.31926
ZNF469	-2.18967	-2.00081	-4.8196	1.0946e-05	0.00136935	3.24846
COL4A6	-1.75337	-1.23875	-4.81844	1.09913e-05	0.00136935	3.24464
SCML2	-2.46223	-2.14648	-4.81696	1.10495e-05	0.00136935	3.23975
GALR3	1.43334	1.36843	4.80093	1.16985e-05	0.00143168	3.18698
MARK4	1.34312	0.954787	4.79949	1.17587e-05	0.00143168	3.18223
ELFN1	1.62919	1.67905	4.79659	1.18805e-05	0.00143393	3.1727
SYT12	-2.46498	-1.907	-4.79186	1.20819e-05	0.00144566	3.15716
HLA-A	2.06196	2.24118	4.78943	1.21868e-05	0.00144574	3.14917
HLA-G	1.71027	1.79056	4.77517	1.28205e-05	0.00150803	3.10231
HTR3C	-2.02338	-1.99905	-4.77173	1.29778e-05	0.00151371	3.09103
PPP2R5C	1.54856	1.22557	4.76056	1.35027e-05	0.00155543	3.05438
MACROD2	-3.05148	-1.858	-4.75599	1.37235e-05	0.00155543	3.03939
SLC11A1	1.18974	0.778629	4.75542	1.37512e-05	0.00155543	3.03753
REEP1	-2.45544	-1.51114	-4.75471	1.37862e-05	0.00155543	3.03518
PIM3	1.92846	1.96172	4.75247	1.38958e-05	0.00155543	3.02786
BCL3	1.71703	1.48887	4.74057	1.44947e-05	0.00160949	2.98886
LYPLA1	-2.53502	-1.45558	-4.73666	1.46968e-05	0.00161899	2.97606
NFASC	1.72989	1.31248	4.7305	1.5021e-05	0.00162179	2.9559
LHX3	1.26301	1.06554	4.72895	1.51032e-05	0.00162179	2.95085
KRT8	1.45415	1.0619	4.72863	1.51208e-05	0.00162179	2.94978
TMSB10	1.77606	1.82711	4.72734	1.51897e-05	0.00162179	2.94558
RPS14	1.88737	2.05831	4.72127	1.55195e-05	0.00164436	2.92573
HLA-C	1.88423	1.78333	4.71668	1.57732e-05	0.00165737	2.91075
INSR	1.94809	1.66355	4.71476	1.58811e-05	0.00165737	2.90445
RUNDC1	-2.21458	-1.35686	-4.70518	1.64279e-05	0.00168776	2.87317
DUSP16	-2.21405	-1.75458	-4.705	1.64383e-05	0.00168776	2.87259
LDHAL6A	1.81444	1.97995	4.69724	1.68949e-05	0.00168776	2.84728
CEP95	1.65045	1.27374	4.69682	1.69198e-05	0.00168776	2.84592
DERL3	1.29	1.22585	4.6953	1.70113e-05	0.00168776	2.84093
TOP2A	-2.82072	-2.26275	-4.69524	1.70145e-05	0.00168776	2.84076
GPR152	1.17001	0.977656	4.69509	1.70235e-05	0.00168776	2.84027
STEAP1B	-2.21744	-1.89524	-4.68234	1.7807e-05	0.00172601	2.79871
BHMT2	-2.68998	-2.01804	-4.68171	1.78463e-05	0.00172601	2.79667
STK39	-2.53149	-2.01383	-4.68083	1.79017e-05	0.00172601	2.79381
REEP3	-1.81091	-1.39265	-4.67552	1.824e-05	0.00172601	2.77652
DEPDC5	-2.34106	-2.00411	-4.67488	1.82812e-05	0.00172601	2.77443
NFKBIA	1.99157	1.80093	4.67408	1.83329e-05	0.00172601	2.77182
BTK	1.14547	0.866163	4.6713	1.85138e-05	0.00172601	2.76275
GADD45B	2.22726	2.40812	4.67116	1.85228e-05	0.00172601	2.76231
GPHN	-2.2248	-1.49143	-4.66972	1.8617e-05	0.00172601	2.75762
DLG1	-2.31617	-1.46966	-4.66708	1.8791e-05	0.00172601	2.74903
NALCN	-1.78111	-1.41486	-4.66495	1.8932e-05	0.00172601	2.74212
FGR	1.51643	1.05767	4.66415	1.89856e-05	0.00172601	2.73951
SSBP4	1.35758	1.07546	4.66355	1.90259e-05	0.00172601	2.73755
FOXD3	-2.10602	-1.91476	-4.66096	1.92002e-05	0.00173051	2.72913
RPL13A	1.85878	1.94248	4.65556	1.95684e-05	0.00174354	2.71159
TOLLIP	1.13016	1.07929	4.65516	1.95959e-05	0.00174354	2.71029
TAF1A	-2.04074	-1.68928	-4.64985	1.9966e-05	0.00176514	2.69302
CXCR5	1.39069	1.30472	4.64306	2.0448e-05	0.00179632	2.67099
RPAP2	-1.56428	-1.04753	-4.64053	2.06307e-05	0.00180097	2.66277
ZNF391	-2.15513	-1.89176	-4.63603	2.09594e-05	0.00181823	2.64818
USP14	-2.75928	-1.66715	-4.62663	2.16628e-05	0.00186757	2.61771
NLRP11	-2.23755	-2.15802	-4.61151	2.28429e-05	0.00195396	2.56874
ARHGAP4	1.88452	2.10315	4.60957	2.2999e-05	0.00195396	2.56245
DUSP15	1.76081	1.86545	4.60577	2.33071e-05	0.00195396	2.55017
FOXN2	1.53137	0.784469	4.6053	2.33462e-05	0.00195396	2.54862
TYMP	1.59083	1.59913	4.60457	2.3406e-05	0.00195396	2.54626
RALB	1.89848	1.96643	4.60331	2.35095e-05	0.00195396	2.54219
SLC6A20	-2.48418	-1.68283	-4.60068	2.37266e-05	0.00196027	2.53371
BNC1	-1.95078	-1.94403	-4.5951	2.41955e-05	0.00198718	2.51565
METTL14	-2.37514	-1.82485	-4.59332	2.43464e-05	0.00198781	2.50991
NUDT8	1.26697	1.17492	4.58731	2.4864e-05	0.00200864	2.49049
AP1AR	-1.67466	-1.54252	-4.58523	2.50456e-05	0.00200864	2.48378
LCE1D	1.16608	0.974745	4.58495	2.507e-05	0.00200864	2.48288
ZNF45	-2.3098	-1.84591	-4.58369	2.51803e-05	0.00200864	2.47883
MYH9	1.29931	1.29656	4.57865	2.56285e-05	0.0020327	2.46255
IFITM3	2.40079	2.73759	4.57006	2.64092e-05	0.00207333	2.43486
SSH1	-2.80691	-2.27636	-4.56974	2.64395e-05	0.00207333	2.4338
DDT	1.36828	1.34733	4.5642	2.6956e-05	0.00210196	2.41595
MYO1F	1.98492	0.964419	4.56227	2.71378e-05	0.00210431	2.40975
ITIH5	-2.19178	-1.26846	-4.55659	2.76818e-05	0.00213457	2.39144
OGFR	1.64005	1.73828	4.55111	2.82154e-05	0.0021637	2.37382
MDFI	1.63789	1.57725	4.54753	2.85704e-05	0.00217888	2.36229
FRK	-2.27912	-1.86676	-4.54318	2.90067e-05	0.00219332	2.34831
ARSJ	-2.216	-1.70654	-4.542	2.91268e-05	0.00219332	2.3445
RPL28	1.96964	2.22984	4.54095	2.92337e-05	0.00219332	2.34112
STX3	-1.77706	-1.43154	-4.53517	2.98276e-05	0.00220931	2.32257
HLA-E	1.75689	1.87	4.53394	2.99558e-05	0.00220931	2.31861
MOB1B	1.35672	1.43422	4.53361	2.99903e-05	0.00220931	2.31755
CNNM2	-2.63159	-1.21057	-4.53272	3.00836e-05	0.00220931	2.31469
ZNF763	2.08027	2.37336	4.52879	3.04986e-05	0.0022096	2.30205
SPATA6	-2.25248	-1.36138	-4.52838	3.05423e-05	0.0022096	2.30073
EN2	1.25362	1.29218	4.52816	3.05651e-05	0.0022096	2.30004
MIPOL1	-1.93643	-1.34901	-4.52394	3.10177e-05	0.00221426	2.28649
SAMD5	-2.01172	-1.5814	-4.52311	3.11071e-05	0.00221426	2.28383
CXCL14	-2.36853	-2.27506	-4.52289	3.11313e-05	0.00221426	2.28312
HAUS2	-1.91163	-1.90356	-4.52163	3.12676e-05	0.00221426	2.27909
ANKZF1	-1.95283	-1.51801	-4.51728	3.17444e-05	0.00223661	2.26513
DKKL1	1.07801	0.80279	4.50794	3.2792e-05	0.00229875	2.23519
REXO1	1.42087	1.35101	4.49896	3.38309e-05	0.00235481	2.20644
RAB36	1.47589	1.13678	4.49802	3.3942e-05	0.00235481	2.20341
SEMA4C	1.83017	1.6932	4.49529	3.42654e-05	0.00235481	2.19467
PLEKHG2	1.40534	1.20555	4.49345	3.44846e-05	0.00235481	2.18879
PNMA2	-2.00499	-1.58883	-4.49317	3.45185e-05	0.00235481	2.18788
LBX1	1.87472	2.06729	4.49241	3.46095e-05	0.00235481	2.18546
NKX2-5	1.81395	1.79883	4.4895	3.49603e-05	0.00236707	2.17616
ANO5	-2.68617	-2.15203	-4.48615	3.53688e-05	0.0023831	2.16545
CEP44	-1.89744	-1.40581	-4.48344	3.57031e-05	0.002394	2.15678
DCLRE1B	-2.01809	-1.92899	-4.47892	3.62665e-05	0.00242009	2.14235
RPS6KB2	1.37441	1.42007	4.4657	3.79669e-05	0.00252144	2.10012
AMN	1.11953	0.900187	4.45698	3.91299e-05	0.0025863	2.07231
SOX13	1.69409	1.74944	4.45512	3.93826e-05	0.00258863	2.06638
KCNK18	-2.17955	-2.11793	-4.45398	3.95382e-05	0.00258863	2.06275
SPRR1A	1.06144	0.878091	4.45034	4.00388e-05	0.0025999	2.05115
LPIN3	1.29	0.839266	4.45001	4.00849e-05	0.0025999	2.05009
EPAS1	2.06718	2.33397	4.44859	4.02813e-05	0.00260049	2.04559
HIP1R	1.94966	1.15045	4.43825	4.17474e-05	0.00266078	2.01265
NR4A2	2.03576	2.07135	4.43807	4.17719e-05	0.00266078	2.01211
ISG20L2	-1.59306	-1.0605	-4.43745	4.18615e-05	0.00266078	2.01014
MAML1	1.98797	2.23136	4.43551	4.21433e-05	0.00266078	2.00395
NMNAT2	-2.79648	-1.77278	-4.4353	4.21738e-05	0.00266078	2.00329
TBC1D3B	-1.89039	-1.45909	-4.43119	4.27763e-05	0.00268658	1.99022
PODXL	2.27236	2.17757	4.42575	4.35879e-05	0.00271676	1.97291
EAF1	-2.15029	-1.22654	-4.42534	4.36483e-05	0.00271676	1.97163
TCEANC2	-2.75414	-2.04165	-4.42066	4.43596e-05	0.00272501	1.95674
RASSF6	1.49608	1.40932	4.41916	4.45897e-05	0.00272501	1.95197
ARL10	-1.78095	-1.68631	-4.41751	4.48429e-05	0.00272501	1.94676
PTCD2	-1.7623	-1.6467	-4.41747	4.48494e-05	0.00272501	1.94663
ADPRHL1	-2.49437	-1.84694	-4.41738	4.4863e-05	0.00272501	1.94635
EEF1B2	1.31555	1.2945	4.41676	4.49587e-05	0.00272501	1.94438
RALGDS	1.28545	1.24118	4.41514	4.5211e-05	0.00272839	1.93923
HLA-B	1.72062	1.65268	4.41114	4.58386e-05	0.00274707	1.92653
MSH4	-2.10125	-1.92254	-4.41065	4.59164e-05	0.00274707	1.92497
ARHGEF15	2.10137	2.37863	4.40857	4.62457e-05	0.00275489	1.91839
TMEM151B	1.24742	1.05598	4.40361	4.70433e-05	0.00278098	1.90264
VMA21	-2.06439	-1.35423	-4.40286	4.71642e-05	0.00278098	1.90028
MANSC4	-2.58094	-2.5468	-4.40211	4.72867e-05	0.00278098	1.89789
TAF4B	-2.63371	-2.2876	-4.40089	4.7485e-05	0.00278098	1.89404
ZNF566	-1.96845	-1.71955	-4.39837	4.78993e-05	0.00279345	1.88603
SLC38A1	-2.16953	-1.84116	-4.39354	4.8701e-05	0.00282833	1.87075
SPTLC1	-2.16576	-1.70885	-4.39021	4.9262e-05	0.00284898	1.8602
RPL21	1.71068	1.91277	4.38756	4.97121e-05	0.00286309	1.85183
MYEF2	-1.68628	-1.22192	-4.38425	5.02817e-05	0.00288393	1.84134
SPRR2D	1.03717	0.818408	4.37997	5.10262e-05	0.00289232	1.82781
HLA-DRB5	2.19535	1.82227	4.37962	5.10877e-05	0.00289232	1.8267
HMX1	1.23612	1.21676	4.37935	5.11352e-05	0.00289232	1.82584
GJD4	1.57314	1.73776	4.37783	5.14026e-05	0.00289232	1.82104
DYRK1A	-1.97392	-1.30661	-4.37665	5.16116e-05	0.00289232	1.81731
LRP2	1.58152	1.68822	4.37461	5.19733e-05	0.00289232	1.81088
INVS	-1.5592	-1.10096	-4.37457	5.19815e-05	0.00289232	1.81073
LAT2	2.16158	2.50965	4.37393	5.20952e-05	0.00289232	1.80872
CD19	-1.98748	-1.65548	-4.37238	5.23729e-05	0.00289616	1.80383
RARB	-2.1695	-1.27863	-4.36429	5.3847e-05	0.00294731	1.77828
TUFT1	-1.8551	-1.09711	-4.36301	5.4085e-05	0.00294731	1.77422
ACTL7B	-2.09177	-1.96697	-4.36269	5.41433e-05	0.00294731	1.77323
GREB1L	-2.65301	-2.18754	-4.36197	5.42779e-05	0.00294731	1.77094
NUDT17	1.44521	1.28947	4.36153	5.43595e-05	0.00294731	1.76956
CATSPERG	1.21583	1.01828	4.35948	5.47433e-05	0.00295465	1.76308
CCNL1	1.59433	1.57796	4.35853	5.49206e-05	0.00295465	1.7601
HNRNPA1L2	1.98697	2.26507	4.35531	5.55303e-05	0.00297591	1.74994
SOCS3	2.23969	2.56098	4.35298	5.59752e-05	0.00298425	1.7426
RANGAP1	1.66602	1.81111	4.35225	5.61159e-05	0.00298425	1.74029
MFGE8	1.75016	1.60717	4.34891	5.67622e-05	0.0030071	1.72975
ATP6V0E2	-2.13079	-1.94202	-4.33544	5.94392e-05	0.00313694	1.68735
ADAD1	-2.47397	-2.41025	-4.33378	5.97771e-05	0.00314283	1.68213
MDK	1.91632	1.8753	4.33219	6.01044e-05	0.0031467	1.67711
ZNF436	-1.87649	-1.65384	-4.33019	6.05157e-05	0.0031467	1.67083
CCL7	-2.84118	-2.38946	-4.33012	6.05309e-05	0.0031467	1.6706
CEBPB	1.60778	1.67625	4.32826	6.09168e-05	0.00315495	1.66475
METTL6	-1.56665	-0.839094	-4.32099	6.24487e-05	0.00321784	1.6419
IQGAP2	1.31472	1.17747	4.3203	6.25948e-05	0.00321784	1.63975
SMAD2	-2.04824	-1.71688	-4.31855	6.29714e-05	0.00322525	1.63424
HOTAIR	2.11342	2.343	4.31527	6.36802e-05	0.00324957	1.62394
CDK14	-2.36198	-1.88039	-4.31301	6.41727e-05	0.0032627	1.61685
MCM5	1.71447	0.975929	4.30819	6.52369e-05	0.0033047	1.60173
DUX4	1.78126	2.02128	4.30679	6.55482e-05	0.0033084	1.59735
RASD1	1.84632	2.10576	4.30456	6.60494e-05	0.00332162	1.59034
TUBB2B	-2.86568	-1.86532	-4.30033	6.70082e-05	0.00333533	1.57709
TRIM28	1.11619	0.859807	4.29943	6.7215e-05	0.00333533	1.57425
SPRED1	-1.77413	-1.47395	-4.29759	6.76362e-05	0.00333533	1.56851
ALPK1	2.3552	2.80348	4.29751	6.76562e-05	0.00333533	1.56824
ADAMTS1	1.88604	2.08592	4.29686	6.78066e-05	0.00333533	1.56619
PMM2	-2.25481	-2.05338	-4.2963	6.79347e-05	0.00333533	1.56446
ITGB4	2.10211	1.54166	4.296	6.80041e-05	0.00333533	1.56352
KRTAP2-4	1.66716	1.58844	4.29387	6.84998e-05	0.00334625	1.55684
ISG15	1.27854	0.847606	4.29226	6.8876e-05	0.00334625	1.5518
ZNF467	1.31488	1.00986	4.29193	6.89548e-05	0.00334625	1.55075
NEO1	-2.13801	-0.943497	-4.29013	6.93782e-05	0.00334625	1.54512
BNIP3L	1.67632	1.97695	4.2899	6.94323e-05	0.00334625	1.54441
KRTAP5-4	0.993492	0.853064	4.28439	7.07467e-05	0.0033978	1.52716
GDF6	-1.76505	-1.81079	-4.28263	7.1171e-05	0.00339829	1.52166
PGM1	0.978675	0.985276	4.28232	7.12465e-05	0.00339829	1.52069
MECP2	1.18414	1.11578	4.27905	7.20426e-05	0.00339896	1.51047
KIRREL2	1.0695	1.04122	4.27897	7.2064e-05	0.00339896	1.5102
KCND3	-1.16612	-0.703693	-4.2787	7.21294e-05	0.00339896	1.50937
ICMT	-1.41	-1.22469	-4.27769	7.23778e-05	0.00339896	1.5062
ZNF304	-1.95889	-1.47255	-4.27712	7.25174e-05	0.00339896	1.50443
SLC35A3	-1.65772	-1.59514	-4.27556	7.29027e-05	0.00339896	1.49956
TNKS1BP1	1.22813	0.992778	4.27522	7.29874e-05	0.00339896	1.49849
S1PR1	2.69288	1.82922	4.27375	7.33533e-05	0.00339896	1.4939
JUNB	1.6773	1.56725	4.27245	7.36783e-05	0.00339896	1.48983
RPL37	1.93456	2.16565	4.2714	7.39406e-05	0.00339896	1.48656
RPS21	1.78251	1.98946	4.27135	7.39543e-05	0.00339896	1.48639
CISD3	1.28677	1.05362	4.26749	7.49311e-05	0.00342101	1.47433
ISG20	2.0266	1.27603	4.26746	7.49373e-05	0.00342101	1.47426
MAFIP	1.26673	0.815271	4.26654	7.51736e-05	0.00342101	1.47136
AQP1	1.87484	1.12277	4.25927	7.70517e-05	0.00349503	1.44868
ZNF12	-1.85628	-1.41863	-4.25686	7.76853e-05	0.00350133	1.44115
CDCP1	-1.30488	-1.26233	-4.25638	7.78096e-05	0.00350133	1.43968
SERPINI1	-1.9532	-1.73205	-4.25507	7.81575e-05	0.00350133	1.43558
CLDN8	-2.15232	-1.98737	-4.25449	7.83107e-05	0.00350133	1.43378
DNAJC6	-1.62694	-1.02591	-4.25396	7.84521e-05	0.00350133	1.43213
MAN1A1	-1.69031	-1.23447	-4.25276	7.87733e-05	0.0035044	1.42837
RPS6KC1	-1.74732	-1.53823	-4.25165	7.90696e-05	0.00350634	1.42492
MAP7D3	-1.7217	-1.0816	-4.25006	7.94958e-05	0.00351402	1.41998
PPP1R15A	1.65399	1.42087	4.24461	8.09799e-05	0.00356826	1.40298
KRTAP9-6	0.967692	0.956134	4.23962	8.23604e-05	0.0036176	1.38745
CREB1	-1.80363	-1.5661	-4.23622	8.33133e-05	0.0036328	1.37688
CDKN1B	1.61765	1.5855	4.23583	8.34224e-05	0.0036328	1.37568
PDE11A	-2.02128	-2.04803	-4.23559	8.34915e-05	0.0036328	1.37491
TTF2	-2.13404	-1.76205	-4.23213	8.44756e-05	0.00366413	1.36415
SNTB2	-1.7006	-1.42327	-4.22726	8.58787e-05	0.00370793	1.34901
RSPH9	1.17469	0.836657	4.22678	8.60196e-05	0.00370793	1.34751
DYDC1	-2.33748	-2.28284	-4.22462	8.66477e-05	0.00372344	1.34082
COLQ	-1.96304	-1.64003	-4.2196	8.81335e-05	0.00374051	1.3252
PECAM1	2.02012	1.73743	4.21955	8.81458e-05	0.00374051	1.32508
CTDNEP1	1.68433	1.73185	4.21953	8.81527e-05	0.00374051	1.325
KCTD1	-2.21885	-1.10085	-4.21867	8.84086e-05	0.00374051	1.32234
NOS3	1.50289	1.29043	4.21793	8.86306e-05	0.00374051	1.32004
LEMD2	1.37732	1.14653	4.21783	8.8662e-05	0.00374051	1.31971
TOMM7	1.82803	2.12677	4.21622	8.91445e-05	0.00374947	1.31473
CYP4F2	-2.14281	-1.67647	-4.2125	9.02727e-05	0.00377867	1.30318
MAP1S	1.39748	1.4425	4.21214	9.03831e-05	0.00377867	1.30205
ZSCAN30	1.622	1.84149	4.20802	9.16492e-05	0.00382009	1.28928
MBD4	-1.44945	-0.971765	-4.20397	9.29103e-05	0.00385062	1.27672
TRIM39	0.964306	0.843206	4.20389	9.29364e-05	0.00385062	1.27647
GPX1	1.36599	1.44959	4.20176	9.36056e-05	0.0038523	1.26988
KIAA0753	-1.67018	-1.09761	-4.20171	9.36219e-05	0.0038523	1.26972
TOR2A	1.38934	1.58724	4.20111	9.38097e-05	0.0038523	1.26788
KPNA1	-1.55224	-1.48222	-4.20021	9.40963e-05	0.00385267	1.26508
COX6B2	2.67414	3.26771	4.19816	9.47491e-05	0.00386799	1.25873
RPS29	1.77649	1.93708	4.19526	9.56787e-05	0.00389449	1.24976
ZNF865	2.29233	2.68783	4.19409	9.60591e-05	0.00389854	1.24612
MATN3	-1.86772	-1.88067	-4.19089	9.70986e-05	0.00392924	1.23623
GPR155	2.3024	2.77199	4.18486	9.90917e-05	0.00393855	1.21758
SLC16A7	-1.86035	-1.505	-4.18478	9.91192e-05	0.00393855	1.21732
TCIRG1	1.94909	1.99268	4.18464	9.91666e-05	0.00393855	1.21688
HIPK2	1.46883	1.33542	4.18451	9.92086e-05	0.00393855	1.2165
PSMB9	1.24826	1.07711	4.18451	9.92104e-05	0.00393855	1.21648
SNORD115-3	-2.11444	-1.84411	-4.1841	9.93456e-05	0.00393855	1.21523
RPL24	1.67545	1.85717	4.1836	9.95145e-05	0.00393855	1.21367
FOXI2	2.44417	2.96299	4.18176	0.000100134	0.00393855	1.20797
GNL2	-1.89881	-1.4601	-4.1812	0.000100322	0.00393855	1.20625
CUX1	-1.66014	-0.887769	-4.18083	0.000100447	0.00393855	1.2051
TXNRD3	-1.79618	-1.36294	-4.18082	0.00010045	0.00393855	1.20508
RPSA	1.46476	1.68275	4.17672	0.000101845	0.00396451	1.19242
IRF7	1.74957	1.37181	4.17602	0.000102086	0.00396451	1.19025
ARHGEF9	-2.62999	-1.69246	-4.17517	0.000102377	0.00396451	1.18764
SGCG	-1.96699	-1.79169	-4.17474	0.000102527	0.00396451	1.18629
NPFF	1.70562	1.33617	4.1747	0.00010254	0.00396451	1.18617
MED15	1.58311	1.8402	4.17354	0.000102943	0.00396902	1.18257
FAM118A	2.52506	3.09033	4.17248	0.000103307	0.00397096	1.17933
CASP8AP2	-1.95422	-1.35743	-4.17174	0.000103565	0.00397096	1.17704
BSCL2	-2.16638	-1.36314	-4.17054	0.000103984	0.00397604	1.17334
SNORD114-31	1.26889	0.765158	4.16926	0.000104434	0.00398226	1.16938
TYMS	-2.42513	-1.85738	-4.16327	0.000106559	0.00405059	1.15088
GBP6	2.67852	3.29262	4.16249	0.000106838	0.00405059	1.14849
MLF2	1.65721	1.79265	4.16176	0.000107101	0.00405059	1.14623
CCDC121	-2.16141	-2.16111	-4.16048	0.000107561	0.00405173	1.14229
CCKBR	-1.91212	-1.71528	-4.15856	0.000108257	0.00405173	1.13637
TYW5	-1.95016	-1.75383	-4.15832	0.000108346	0.00405173	1.13562
TRMT61B	-1.86393	-1.62069	-4.15769	0.000108573	0.00405173	1.1337
HLA-DRB1	1.54838	1.51296	4.15764	0.000108591	0.00405173	1.13355
DDAH2	1.20365	1.18478	4.15645	0.000109028	0.00405713	1.12986
DGKB	-1.63793	-1.15573	-4.15475	0.000109653	0.00406946	1.12462
ICAM3	1.69969	1.387	4.15285	0.000110352	0.00407334	1.11878
MYO3A	-2.71894	-2.4382	-4.15262	0.00011044	0.00407334	1.11806
TMBIM4	1.62697	1.74955	4.15208	0.000110637	0.00407334	1.11641
PAGE4	-1.76008	-1.77526	-4.14822	0.00011208	0.00411552	1.10453
CD74	2.03024	1.64649	4.14497	0.000113309	0.00414969	1.09452
NPM1	1.94989	2.34442	4.142	0.000114444	0.00417781	1.08538
PTGER3	-2.46266	-2.22316	-4.14139	0.000114679	0.00417781	1.08349
UBA52	1.99259	2.36622	4.13754	0.000116166	0.00421132	1.07167
CENPV	-1.95746	-1.78817	-4.13744	0.000116206	0.00421132	1.07136
CD72	1.34046	1.41184	4.13329	0.000117834	0.00425921	1.05859
E2F4	1.41109	0.920874	4.13195	0.000118363	0.00426666	1.05448
MXRA5	-2.84724	-1.72991	-4.13121	0.000118655	0.00426666	1.05223
SLC35E4	2.32038	2.84752	4.13036	0.000118993	0.00426775	1.04962
ABO	1.35584	1.18109	4.12655	0.00012052	0.00431138	1.03792
RPL36AL	1.68312	1.91532	4.12324	0.000121864	0.00433711	1.02775
FUT6	2.57126	3.17363	4.12324	0.000121864	0.00433711	1.02775
FTH1	1.94568	2.33551	4.11859	0.000123775	0.00438601	1.01347
KHDRBS3	-2.24681	-1.36873	-4.11762	0.000124177	0.00438601	1.0105
RBM12	-2.05809	-1.37604	-4.1176	0.000124186	0.00438601	1.01043
FOXP2	-1.92902	-1.94423	-4.11664	0.000124585	0.00438793	1.00749
NARS2	-2.42264	-1.93562	-4.11569	0.000124981	0.00438793	1.00458
APBB2	1.08814	0.870568	4.11352	0.000125892	0.00438793	0.997924
EEF1D	1.43456	1.6548	4.1133	0.000125981	0.00438793	0.997274
TMEM201	2.10744	2.50706	4.11257	0.000126288	0.00438793	0.995038
THSD7A	-1.96706	-1.72216	-4.11122	0.000126859	0.00438793	0.990902
G3BP1	1.60112	1.85196	4.11105	0.000126933	0.00438793	0.990372
SHISA5	1.63472	1.89199	4.11077	0.000127052	0.00438793	0.989513
ACBD7	2.51758	3.09104	4.11069	0.000127085	0.00438793	0.989268
MRPL1	-1.86144	-1.33311	-4.10866	0.000127949	0.00439983	0.983058
RPL12	2.03173	2.43165	4.10839	0.000128064	0.00439983	0.982232
C16orf87	-1.83018	-1.25308	-4.1073	0.000128534	0.00440505	0.978878
GLP1R	-2.16915	-1.62065	-4.10371	0.000130083	0.00444717	0.967892
B4GALT4	-2.03244	-1.23372	-4.10182	0.000130907	0.00446434	0.962103
SNORD115-4	-2.20778	-1.88058	-4.10108	0.000131229	0.00446437	0.959846
IKBKB	2.28002	2.78274	4.10007	0.000131675	0.00446829	0.956734
INSL4	-1.9199	-1.7917	-4.09935	0.000131988	0.00446829	0.954559
PRPH	-2.482	-1.48346	-4.09683	0.000133103	0.00448433	0.946848
IGDCC4	-2.44815	-1.58347	-4.09682	0.000133108	0.00448433	0.94681
DST	-2.2202	-1.58075	-4.09469	0.00013406	0.00449752	0.94028
ZNF713	2.65681	3.29258	4.09449	0.000134148	0.00449752	0.939678
L2HGDH	2.12348	2.58384	4.09041	0.000135986	0.00454702	0.927201
KRT81	1.36786	1.4948	4.08916	0.000136553	0.00454702	0.923389
PHOX2A	-1.62701	-1.19065	-4.08852	0.000136842	0.00454702	0.921449
ARMCX3	-1.25815	-0.944254	-4.08801	0.000137079	0.00454702	0.919863
CACNA2D1	-1.62743	-1.13441	-4.08709	0.000137497	0.00454702	0.917075
NDRG2	1.60215	1.78382	4.08689	0.00013759	0.00454702	0.916453
SCARF1	1.61126	1.07916	4.08482	0.000138542	0.00456463	0.910129
RPL36	1.79928	2.10364	4.0843	0.000138781	0.00456463	0.908555
NPLOC4	1.41499	1.35732	4.0823	0.000139709	0.00458431	0.902443
WDFY3	-1.50969	-1.20504	-4.0793	0.000141111	0.0046194	0.89329
CALCA	-2.40394	-2.02841	-4.07725	0.000142081	0.00463214	0.887015
SNORD73A	-2.37914	-1.49749	-4.07706	0.000142168	0.00463214	0.886452
AKTIP	-1.77273	-1.04186	-4.07581	0.000142762	0.0046406	0.882631
KALRN	1.42901	1.3605	4.07507	0.000143112	0.00464111	0.880386
ACIN1	1.68983	1.4386	4.0709	0.000145111	0.00467942	0.867676
TAS2R42	-2.22256	-2.26372	-4.07042	0.000145344	0.00467942	0.866205
RPL41	2.28662	2.78839	4.07014	0.000145478	0.00467942	0.86536
LZTS2	2.33747	2.88297	4.06981	0.000145642	0.00467942	0.864327
TBXA2R	2.57055	3.19528	4.06699	0.000147013	0.00470153	0.855737
TNNC1	-1.52616	-0.815863	-4.0667	0.000147156	0.00470153	0.854849
ISYNA1	1.46572	1.36301	4.06631	0.000147346	0.00470153	0.853666
OR2H1	1.10188	0.917451	4.06505	0.000147962	0.00471034	0.849846
PFDN5	1.52467	1.75413	4.06242	0.000149262	0.00473666	0.841828
TMEM88B	1.97927	2.3991	4.06162	0.000149659	0.00473666	0.839392
DHRS4	0.933423	0.724849	4.06131	0.000149812	0.00473666	0.838457
RPS24	1.93809	2.34076	4.05961	0.000150662	0.00475271	0.833272
SLC6A13	-1.58404	-1.17033	-4.05882	0.000151058	0.0047544	0.830867
EMP1	2.29766	2.51103	4.05703	0.000151961	0.00476205	0.825408
CELF6	1.70073	1.96776	4.05627	0.000152344	0.00476205	0.823104
DNAJC28	-1.8688	-1.64583	-4.0549	0.000153038	0.00476205	0.81894
SLC38A6	1.19289	1.25467	4.05381	0.000153592	0.00476205	0.815626
VSX1	1.57651	1.76488	4.05379	0.000153601	0.00476205	0.815575
FLG2	-2.00269	-2.09942	-4.05218	0.000154425	0.00476205	0.810673
CTTNBP2NL	-1.86202	-1.20548	-4.05178	0.000154633	0.00476205	0.809441
TNRC6C	2.25593	2.71307	4.05163	0.000154709	0.00476205	0.808986
LEPR	2.26501	2.81387	4.0507	0.000155185	0.00476205	0.806173
ADCK2	-1.99174	-1.58019	-4.05054	0.000155267	0.00476205	0.805693
PNN	-2.14815	-1.59472	-4.04999	0.000155552	0.00476205	0.804008
RPS9	1.6418	1.85258	4.0496	0.000155754	0.00476205	0.802823
ZNHIT1	1.20808	1.15135	4.04958	0.000155762	0.00476205	0.802776
SPATA5	-1.91916	-1.63134	-4.04801	0.000156579	0.00476939	0.797981
OR2T27	1.30571	1.05353	4.0478	0.000156689	0.00476939	0.79734
FAM74A4	2.02787	2.42129	4.04544	0.00015792	0.00479635	0.790169
TRIM44	-1.26611	-0.624098	-4.04474	0.000158284	0.0047969	0.788061
RASL12	-1.68167	-0.99139	-4.04322	0.000159085	0.00480057	0.783438
ERN2	-1.8358	-1.4764	-4.04312	0.00015914	0.00480057	0.783123
RPS20	2.11639	2.54861	4.04254	0.000159442	0.00480057	0.781382
LENG9	1.91765	2.24704	4.03931	0.000161163	0.00484186	0.771553
KRT78	1.15638	0.837223	4.03785	0.000161942	0.00484609	0.767136
AS3MT	1.98329	2.34769	4.03728	0.00016225	0.00484609	0.765393
LIPG	-1.672	-1.64325	-4.03709	0.000162351	0.00484609	0.764824
CD200	-2.34486	-1.73597	-4.03347	0.00016431	0.0048794	0.753838
KRTAP1-3	1.7485	2.0921	4.03319	0.00016446	0.0048794	0.753002
GPSM1	1.30895	1.34779	4.03308	0.000164522	0.0048794	0.75266
ZFP36L1	2.15765	2.60707	4.03242	0.000164879	0.00487957	0.750674
GPR180	-1.79519	-1.42945	-4.03115	0.000165577	0.0048836	0.746806
RAD23A	1.12324	0.948103	4.03041	0.000165985	0.0048836	0.744551
POLR2J2	2.54514	3.18136	4.03025	0.000166071	0.0048836	0.744078
RPL10A	1.90175	2.31382	4.02748	0.0001676	0.00491816	0.735683
UBA3	-2.14139	-1.56692	-4.0257	0.000168591	0.0049277	0.730283
LMX1B	1.10478	1.12187	4.02558	0.000168655	0.0049277	0.729936
FHOD3	-2.13591	-1.10877	-4.02498	0.00016899	0.0049277	0.728118
SORBS3	1.54198	1.62711	4.02233	0.000170482	0.00495317	0.720071
SNORD114-11	1.34167	0.833318	4.02216	0.000170577	0.00495317	0.719559
ZCWPW1	1.24153	1.26127	4.01987	0.000171875	0.00498043	0.71262
OAZ1	1.78485	2.16417	4.01892	0.000172413	0.00498071	0.70976
SLC16A12	2.099	2.39578	4.01807	0.0001729	0.00498071	0.707174
CNOT1	-1.76023	-1.03881	-4.01721	0.000173391	0.00498071	0.704581
KIF3A	-2.35242	-2.2071	-4.01715	0.000173424	0.00498071	0.704404
OCA2	-2.71411	-2.07006	-4.01671	0.000173679	0.00498071	0.70306
NDUFB4	1.54049	1.75826	4.0149	0.000174721	0.00499099	0.697582
CRYAA	0.845382	0.652191	4.01484	0.000174757	0.00499099	0.697397
PLIN1	-1.60049	-1.71595	-4.01421	0.00017512	0.00499109	0.695497
LETM1	2.37303	2.95931	4.0131	0.00017576	0.00499909	0.692154
NAT8L	2.03214	2.47368	4.01232	0.000176215	0.00499924	0.689787
ILDR1	2.12545	2.49735	4.0118	0.000176518	0.00499924	0.688218
EEF1G	1.79433	2.15986	4.01124	0.000176846	0.00499924	0.686514
CXCL13	-2.44168	-2.45722	-4.00816	0.000178655	0.00503442	0.677198
MRPS17	-1.37918	-0.953704	-4.00787	0.000178828	0.00503442	0.676315
RPRD2	1.18526	0.979607	4.00727	0.000179179	0.00503442	0.674518
ZDHHC20	2.26657	2.82691	4.00597	0.000179949	0.0050424	0.670594
PNRC1	1.43724	1.69321	4.00557	0.00018019	0.0050424	0.66937
CHCHD6	-2.14964	-1.15287	-4.00468	0.000180721	0.0050471	0.666675
KHK	-2.0899	-1.56998	-4.00386	0.00018121	0.00504887	0.6642
SLC6A17	-2.6211	-1.67971	-4.00335	0.000181512	0.00504887	0.662678
PTF1A	-1.75242	-1.77477	-4.00051	0.000183225	0.00508047	0.654079
YJEFN3	1.46692	1.36698	3.99981	0.00018365	0.00508047	0.65196
CNGA2	-2.63333	-2.3915	-3.99965	0.000183746	0.00508047	0.651481
SIX6	-2.03146	-2.10425	-3.9985	0.000184444	0.00508409	0.648012
KCP	0.981417	0.694777	3.99795	0.000184777	0.00508409	0.646357
CCDC9	2.39514	2.9871	3.99732	0.00018516	0.00508409	0.644465
EIF4B	1.25642	1.18984	3.99679	0.000185487	0.00508409	0.642849
NNMT	1.87933	1.62907	3.99643	0.000185708	0.00508409	0.641758
DLK1	0.911998	0.62319	3.99323	0.000187675	0.00511674	0.632116
ZDBF2	-1.47868	-0.632519	-3.9927	0.000188004	0.00511674	0.630513
SVOP	-2.37475	-2.22439	-3.9915	0.000188747	0.00511674	0.626904
STK24	-2.02223	-1.50974	-3.99086	0.000189149	0.00511674	0.624958
SCGB2A1	-1.61437	-1.70641	-3.99035	0.000189465	0.00511674	0.623429
TPSG1	1.36584	1.47384	3.99033	0.000189478	0.00511674	0.623366
PUS7L	-1.57032	-1.58623	-3.99032	0.000189482	0.00511674	0.623349
NAA30	-1.70246	-1.61983	-3.98814	0.000190849	0.00514366	0.61677
NAA50	1.32464	1.24371	3.98615	0.000192104	0.00516744	0.610774
CRHR1	1.12369	1.04656	3.98514	0.000192745	0.00517465	0.607726
RPS8	1.72092	2.02879	3.984	0.000193469	0.00518408	0.604292
RPS23	1.56359	1.88288	3.98267	0.000194318	0.00519422	0.600289
ZBTB49	-1.89459	-1.71347	-3.98224	0.000194596	0.00519422	0.598978
POLR1E	-1.633	-1.09714	-3.97943	0.000196403	0.00523239	0.590522
TELO2	1.19109	1.21304	3.97821	0.000197194	0.00523946	0.586844
RPL23A	1.87181	2.24795	3.97786	0.000197424	0.00523946	0.58578
POLD4	1.38063	1.40028	3.97687	0.000198069	0.00524655	0.582795
LRFN4	1.52131	1.07267	3.97305	0.000200572	0.00530275	0.571303
RPL26	1.51229	1.64398	3.97066	0.000202151	0.00532362	0.56413
RFPL4B	-1.78234	-1.85223	-3.97056	0.000202218	0.00532362	0.563829
PTP4A3	1.27353	1.20121	3.97012	0.000202512	0.00532362	0.562498
SCG2	-1.72595	-1.79458	-3.96616	0.000205162	0.00537055	0.550606
CFLAR	1.80019	2.22266	3.9661	0.000205204	0.00537055	0.550418
BCL2	1.13427	1.00367	3.9656	0.000205544	0.00537055	0.548906
KCNH3	1.004	1.08489	3.96469	0.000206157	0.00537055	0.546181
SBSN	-1.71309	-1.71543	-3.96458	0.000206232	0.00537055	0.545848
KLK7	-2.03435	-2.16301	-3.96259	0.000207584	0.00539563	0.539873
TCF15	2.05111	2.41916	3.96075	0.000208843	0.0054182	0.534343
LANCL3	2.19112	2.70904	3.95738	0.000211171	0.00545589	0.524205
PICK1	1.28453	1.27887	3.95736	0.000211182	0.00545589	0.524156
MKNK2	1.70022	1.90772	3.95694	0.000211475	0.00545589	0.52289
ABCG4	-1.77715	-1.62721	-3.95306	0.000214183	0.00548768	0.511252
RPS7	1.60488	1.82837	3.953	0.000214222	0.00548768	0.511085
HSPA8	1.23695	1.27506	3.953	0.000214226	0.00548768	0.511069
PRAP1	0.856688	0.731589	3.95291	0.000214288	0.00548768	0.510803
RPLP2	1.96315	2.35868	3.95217	0.000214808	0.00549086	0.508587
ADM	1.67572	1.70577	3.95049	0.000215995	0.00551106	0.503547
TCAP	1.26499	0.640802	3.94974	0.000216525	0.00551444	0.501307
ABCA9	1.69308	2.06511	3.94808	0.000217709	0.00553444	0.49632
HSH2D	0.89411	0.539644	3.94526	0.00021973	0.00557561	0.48787
ZNF526	2.02769	2.54155	3.94369	0.000220869	0.00559426	0.483146
IP6K1	1.28639	1.29116	3.94085	0.000222931	0.00563622	0.474647
SIGLEC16	0.832114	0.580793	3.9392	0.00022414	0.00565649	0.469703
SNORD115-5	-2.06063	-1.77549	-3.93762	0.000225305	0.00567556	0.464964
RPL7A	1.74508	2.05236	3.93567	0.000226746	0.00570151	0.459135
SP8	1.03091	0.976559	3.93502	0.000227226	0.00570325	0.457203
HSPB1	2.03171	2.45645	3.93361	0.000228279	0.00571935	0.452975
COL11A2	1.6828	1.7531	3.93068	0.00023048	0.00576409	0.444203
SNAP29	-2.17427	-1.34764	-3.92707	0.000233216	0.005822	0.43342
SYNPO2	1.43008	1.6136	3.92634	0.000233777	0.00582554	0.431222
GAD2	-1.4273	-1.537	-3.9252	0.000234649	0.00583679	0.427819
ASB7	-2.16625	-1.20693	-3.92168	0.000237362	0.00589371	0.417313
ACTB	2.34088	2.95595	3.9201	0.000238594	0.00590412	0.41258
CYGB	1.0963	0.969882	3.92005	0.000238632	0.00590412	0.412436
GNAI2	1.87086	2.18809	3.9149	0.000242682	0.00599365	0.397055
KRBA2	1.49922	1.69191	3.91247	0.00024461	0.00602205	0.389827
ZNF2	2.3855	3.02103	3.91236	0.0002447	0.00602205	0.38949
RPS27	2.29799	2.85401	3.91143	0.000245445	0.00602968	0.386714
AACS	-1.64781	-1.56109	-3.90972	0.000246822	0.0060528	0.381602
EIF1	2.10482	2.63716	3.90696	0.000249054	0.00609201	0.373377
MEST	-1.79218	-1.32902	-3.90666	0.000249298	0.00609201	0.372479
JMJD7-PLA2G4B	1.60152	1.35509	3.90327	0.000252069	0.00614104	0.36238
FN1	1.35377	1.55805	3.90312	0.00025219	0.00614104	0.361944
CASP4	1.67616	1.31548	3.90247	0.000252722	0.00614323	0.360018
NPY5R	-1.83252	-1.54557	-3.90088	0.000254038	0.00616051	0.355274
AFF3	-2.72054	-1.54203	-3.90054	0.000254321	0.00616051	0.354257
HSCB	1.67662	1.86964	3.89953	0.000255163	0.00617015	0.351236
GPM6A	-1.36683	-1.16329	-3.8968	0.00025744	0.00618314	0.343122
FIS1	1.33185	1.30542	3.8966	0.000257608	0.00618314	0.342526
EGR1	2.28942	2.84266	3.89603	0.00025809	0.00618314	0.340816
TAF2	-1.41414	-1.17188	-3.89549	0.000258538	0.00618314	0.339232
MSL3	-1.75362	-1.50045	-3.89533	0.000258674	0.00618314	0.338753
CUTA	1.60169	1.90811	3.89521	0.000258778	0.00618314	0.338387
C3orf33	-1.86726	-1.7243	-3.89402	0.000259786	0.00618314	0.334836
CELSR1	1.7365	2.09048	3.89389	0.000259889	0.00618314	0.334474
RPL13	2.08012	2.5959	3.89378	0.000259983	0.00618314	0.334144
C4orf45	-1.78657	-1.93239	-3.89239	0.000261162	0.00618314	0.330009
AARSD1	-1.37032	-1.1173	-3.89162	0.000261818	0.00618314	0.327719
HMGCL	-1.45606	-1.20016	-3.8912	0.000262183	0.00618314	0.326447
SUMO2	1.30486	1.51576	3.89077	0.000262543	0.00618314	0.325191
NEK1	-1.63662	-1.28645	-3.89054	0.000262741	0.00618314	0.324503
PHF21A	1.10003	1.24765	3.89035	0.000262907	0.00618314	0.323928
RPL38	1.62832	1.90706	3.89022	0.00026302	0.00618314	0.323535
LRP3	1.27285	1.15838	3.88992	0.000263273	0.00618314	0.322655
CAPS2	-2.43736	-1.70942	-3.88781	0.000265085	0.00621518	0.31639
WBP1	1.11134	1.14226	3.88435	0.000268093	0.00627509	0.306089
HLCS	-2.11487	-1.85759	-3.88318	0.000269117	0.00628845	0.302607
MAP3K11	1.48526	1.17454	3.88181	0.000270316	0.00630586	0.298546
ADRA1A	0.901584	0.951092	3.88064	0.000271348	0.00631035	0.295068
GNG3	-1.84856	-2.01768	-3.88036	0.000271589	0.00631035	0.294257
PRKAR2B	-1.71289	-1.24248	-3.88004	0.000271872	0.00631035	0.293304
RPS16	2.0033	2.42895	3.8789	0.000272882	0.00632321	0.289919
SUGP2	-1.77093	-1.26713	-3.87672	0.000274824	0.00635759	0.283445
NYX	1.15683	1.22306	3.87525	0.000276137	0.00637013	0.279091
SNRPE	1.0635	0.791025	3.87509	0.000276284	0.00637013	0.278607
RPL10	1.9059	2.3329	3.8725	0.000278616	0.00641326	0.27093
TYW1	-1.92271	-1.34803	-3.87056	0.00028038	0.00643069	0.265168
KIF5C	-2.51074	-2.00057	-3.86997	0.000280921	0.00643069	0.263411
PABPC1	1.40383	1.69903	3.86978	0.000281096	0.00643069	0.262841
BRF1	0.955011	0.878606	3.86963	0.000281227	0.00643069	0.262416
ZNF568	-1.9774	-1.94969	-3.86832	0.000282426	0.00643867	0.258532
KIF24	-1.71263	-1.73193	-3.86804	0.000282684	0.00643867	0.257697
TMPO	-2.01163	-1.8273	-3.8675	0.000283178	0.00643867	0.256103
PTGS2	1.68419	1.60985	3.86636	0.000284232	0.00643867	0.252711
SCYL1	1.30009	1.43692	3.86619	0.000284388	0.00643867	0.252211
GADD45GIP1	1.35708	1.47206	3.86591	0.000284643	0.00643867	0.251393
ABTB1	1.63277	1.95303	3.86543	0.000285087	0.00643867	0.249969
UBB	1.64903	2.02248	3.86479	0.000285688	0.00643867	0.248049
DUSP1	1.45616	1.66088	3.86472	0.000285751	0.00643867	0.247847
PTMA	1.68848	2.0114	3.86344	0.000286937	0.00645492	0.244066
RPL23	1.98809	2.45686	3.86212	0.000288172	0.00647221	0.240146
EBNA1BP2	1.22083	1.21103	3.86107	0.000289155	0.0064838	0.237037
DSCR10	1.78073	2.08443	3.86038	0.000289801	0.0064868	0.234999
ERBB4	-2.04896	-1.17923	-3.85981	0.000290334	0.0064868	0.233322
CARD8	1.76833	1.04504	3.85943	0.000290691	0.0064868	0.232201
STRN4	1.20481	1.21372	3.85875	0.000291337	0.00649078	0.230176
AMZ1	1.29787	1.24697	3.85722	0.000292784	0.00651134	0.225652
JPH3	1.86156	2.17172	3.85679	0.000293198	0.00651134	0.224364
TYR	-1.90356	-2.02624	-3.85564	0.000294292	0.0065252	0.220964
CABP7	-1.57964	-1.70392	-3.8551	0.000294803	0.00652611	0.219379
KLHDC8A	-1.41527	-1.50642	-3.85384	0.000296011	0.00654241	0.215649
VPS28	1.49806	1.71698	3.85201	0.000297775	0.00657093	0.210227
LCMT2	-1.63748	-1.29591	-3.85137	0.00029839	0.00657283	0.208344
SEMA6D	-2.2825	-1.94584	-3.85094	0.000298808	0.00657283	0.207065
CDR2	-1.51818	-1.26847	-3.84968	0.000300028	0.00658355	0.203346
HS2ST1	-1.912	-1.32291	-3.84946	0.000300244	0.00658355	0.20269
ZNF385A	1.88216	1.38981	3.84834	0.000301331	0.00659696	0.199392
TMEM135	-1.71099	-1.37657	-3.84677	0.000302866	0.00660992	0.194754
MYO1C	2.09239	2.65605	3.84676	0.000302875	0.00660992	0.194728
RPL8	1.99012	2.50594	3.84564	0.000303978	0.00661867	0.191411
TAF10	1.644	1.88169	3.84488	0.000304725	0.00661867	0.189172
SOD2	1.39842	1.07983	3.8446	0.000305003	0.00661867	0.188339
TPT1	1.85267	2.22378	3.84442	0.000305184	0.00661867	0.187799
RPS3A	1.62482	1.96191	3.843	0.00030659	0.00662997	0.183603
BPIFB1	-1.95454	-2.04634	-3.84267	0.000306916	0.00662997	0.182633
YWHAE	1.07489	0.725843	3.84245	0.000307138	0.00662997	0.181976
RPL29	1.47264	1.70835	3.84032	0.000309264	0.0066607	0.175679
ATP10B	1.6838	2.1139	3.84006	0.000309521	0.0066607	0.174923
PARM1	-1.83871	-1.13174	-3.83902	0.000310558	0.00667268	0.17187
ANKRD45	1.53188	1.83501	3.83616	0.000313449	0.00672153	0.163416
NAF1	-1.568	-1.23382	-3.83581	0.000313801	0.00672153	0.162395
PFKFB2	1.94042	2.10259	3.83524	0.00031438	0.00672357	0.160711
FIGNL2	1.05671	1.17137	3.83289	0.000316785	0.00675225	0.153759
MALAT1	2.22746	2.83828	3.83265	0.000317028	0.00675225	0.153061
FCN1	1.56422	0.886443	3.83186	0.000317837	0.00675225	0.150735
ACADVL	1.63416	1.91053	3.83184	0.000317857	0.00675225	0.150678
PSME2	1.31849	1.37904	3.83145	0.000318262	0.00675225	0.149516
AMMECR1	1.95222	2.40351	3.83093	0.00031879	0.00675225	0.148005
FAM114A2	-1.51912	-1.24183	-3.83061	0.000319126	0.00675225	0.147042
MIR22HG	1.38942	1.40625	3.82715	0.000322715	0.00681304	0.136842
KLF17	1.65008	1.96821	3.82665	0.000323237	0.00681304	0.135367
RPS2	1.90663	2.35019	3.82642	0.000323472	0.00681304	0.134705
LRCH4	1.95437	2.41143	3.82507	0.000324883	0.00683238	0.130735
CHURC1	-1.82042	-1.52392	-3.8214	0.000328759	0.00690343	0.119919
CAMKV	-1.79466	-1.63946	-3.82065	0.000329555	0.0069097	0.117712
RBM43	1.60687	1.96443	3.81555	0.000335026	0.00700335	0.102695
PFKL	1.39093	1.15538	3.81483	0.000335801	0.00700335	0.100589
KBTBD8	-2.24818	-1.9753	-3.81447	0.000336191	0.00700335	0.0995322
HES1	-1.71294	-1.70219	-3.81444	0.000336221	0.00700335	0.0994485
RPE65	-1.94696	-2.02423	-3.81415	0.000336544	0.00700335	0.0985738
ANKMY1	1.76404	1.93768	3.81367	0.000337056	0.0070035	0.0971882
ARID4A	-1.89021	-1.59254	-3.81302	0.000337767	0.00700778	0.0952668
STRN3	-2.00332	-1.6505	-3.81141	0.000339522	0.00703369	0.0905399
ZC3HAV1L	1.20275	1.38306	3.81091	0.000340074	0.00703398	0.0890585
NPL	1.43719	1.75758	3.81047	0.00034055	0.00703398	0.0877844
RAB3D	-2.04503	-1.75705	-3.80943	0.000341694	0.00704713	0.0847254
NUSAP1	-1.78807	-1.72588	-3.80695	0.000344437	0.00709315	0.0774362
ANKS6	-2.00796	-1.11215	-3.80246	0.00034946	0.00718592	0.0642379
POLR2M	-1.31472	-0.979312	-3.80073	0.000351411	0.00721535	0.0591623
C8orf44-SGK3	1.926	2.44452	3.79793	0.000354589	0.00726987	0.0509537
ZHX1	-1.38217	-1.00324	-3.79468	0.000358316	0.00733083	0.0414224
FH	-1.19998	-0.974569	-3.79442	0.000358619	0.00733083	0.0406532
RPL5	1.23395	1.34476	3.79333	0.000359877	0.00733572	0.0374602
VIM	1.89763	2.37106	3.7933	0.000359915	0.00733572	0.0373647
SLK	1.16978	1.03395	3.79129	0.000362246	0.0073724	0.0314812
PIEZO1	1.7753	2.24596	3.79032	0.000363378	0.0073846	0.0286383
NMT2	-1.85857	-1.42198	-3.78934	0.000364519	0.00739697	0.0257791
TPO	-0.854837	-0.502527	-3.78738	0.000366827	0.00741442	0.0200275
PLCL1	-1.90603	-1.65861	-3.78712	0.000367128	0.00741442	0.0192792
BRD2	1.5054	1.70375	3.78688	0.000367416	0.00741442	0.0185658
KCNJ18	-1.50156	-1.27209	-3.7868	0.000367516	0.00741442	0.0183178
TFEB	1.67101	2.03532	3.78503	0.00036961	0.00742847	0.0131406
ATF3	1.76789	2.01795	3.78467	0.000370031	0.00742847	0.0121027
RPS13	2.16269	2.76584	3.78458	0.000370147	0.00742847	0.0118176
UBE3A	-1.65194	-1.21929	-3.7844	0.000370353	0.00742847	0.0113091
ACP5	1.19686	1.27875	3.78275	0.00037232	0.00745548	0.00648159
HERPUD1	1.57945	1.83625	3.78237	0.000372774	0.00745548	0.00537233
PFKFB1	-1.64659	-1.81891	-3.78175	0.00037352	0.00745965	0.00355059
MRPS30	-1.54545	-1.19371	-3.77951	0.000376223	0.00750284	-0.00301958
WASF3	-1.23977	-1.25486	-3.77619	0.000380253	0.00754056	-0.0127288
TPM4	1.64074	2.00108	3.77574	0.000380795	0.00754056	-0.0140259
RBM11	-2.53908	-2.75118	-3.77566	0.0003809	0.00754056	-0.0142773
ARHGDIB	1.76752	1.75855	3.77497	0.000381735	0.00754056	-0.0162711
IL9R	-0.851525	-0.68098	-3.77496	0.00038175	0.00754056	-0.0163088
ZMAT5	-1.43896	-1.35472	-3.77449	0.000382329	0.00754056	-0.0176888
TBC1D10B	1.4287	1.69474	3.7742	0.000382685	0.00754056	-0.018537
TBC1D23	-1.6037	-1.28821	-3.77375	0.00038323	0.00754056	-0.0198339
ADRA2C	1.17136	0.965416	3.77357	0.000383458	0.00754056	-0.0203756
USP40	-1.94395	-1.39647	-3.7735	0.000383547	0.00754056	-0.0205865
FAIM	-1.55948	-0.891704	-3.77279	0.00038442	0.00754703	-0.0226577
KLF2	1.76906	2.07634	3.77023	0.000387592	0.00758838	-0.0301439
RPS5	1.68785	2.00765	3.7702	0.00038762	0.00758838	-0.0302092
LEFTY2	-2.20346	-1.80105	-3.76898	0.000389143	0.00760186	-0.0337834
S100A6	1.70317	2.02264	3.7686	0.000389614	0.00760186	-0.0348831
SATL1	-1.91709	-1.16128	-3.76774	0.000390695	0.00760186	-0.0374078
EEF1A1	2.17378	2.79117	3.7675	0.000390997	0.00760186	-0.0381125
KIF2B	-2.07046	-2.10669	-3.76732	0.000391216	0.00760186	-0.0386213
RPL3	1.5623	1.93056	3.76702	0.000391594	0.00760186	-0.0395029
ALKBH1	-1.97678	-1.27483	-3.76595	0.000392937	0.00761726	-0.0426199
PTCHD3	-1.77471	-1.84716	-3.76467	0.000394559	0.00763622	-0.0463719
HDX	-1.71282	-1.45261	-3.76393	0.00039549	0.00763622	-0.0485195
FTL	1.74323	2.15924	3.76364	0.000395854	0.00763622	-0.0493566
KRT7	1.14527	1.16581	3.76344	0.000396115	0.00763622	-0.0499579
LTK	0.771575	0.475362	3.76252	0.000397287	0.00764819	-0.0526499
PCDHA11	-1.88124	-1.93362	-3.76035	0.000400055	0.00767883	-0.0589724
HJURP	-1.50988	-1.55973	-3.76016	0.000400292	0.00767883	-0.0595118
CRYBA4	-1.47494	-1.63011	-3.75962	0.000400986	0.00767883	-0.0610904
FAM47E	-1.96126	-1.59896	-3.75954	0.000401091	0.00767883	-0.0613294
KRBOX1	-2.08251	-1.76737	-3.75783	0.000403287	0.00769552	-0.0663008
AJAP1	-2.26608	-2.2297	-3.75766	0.000403515	0.00769552	-0.0668157
MIDN	2.04437	2.38507	3.75702	0.000404344	0.00769552	-0.0686855
SPSB3	1.16235	1.06636	3.75693	0.000404451	0.00769552	-0.0689261
VPS33A	-1.9572	-1.59423	-3.75671	0.000404736	0.00769552	-0.069567
KCNAB1	-1.56544	-0.580859	-3.75571	0.000406039	0.00770046	-0.0724951
OR5B17	-1.86923	-2.05372	-3.75566	0.000406105	0.00770046	-0.0726432
CNPY2	1.19902	0.822426	3.75421	0.000407988	0.00772562	-0.0768563
TSPAN8	-1.71187	-0.970781	-3.75304	0.000409518	0.00773467	-0.0802654
JAKMIP1	-1.87063	-2.01785	-3.753	0.000409581	0.00773467	-0.0804047
NMI	2.1293	1.22507	3.74948	0.00041421	0.00781146	-0.0906386
UNC45B	-1.68248	-1.34384	-3.74861	0.000415361	0.00782255	-0.0931659
CASS4	0.937187	0.42061	3.74802	0.000416144	0.00782413	-0.0948789
ITM2B	1.44322	1.76852	3.7477	0.000416573	0.00782413	-0.0958183
PLCG2	1.59538	1.39017	3.74644	0.000418259	0.0078325	-0.0994952
SPTSSB	-1.95819	-1.42137	-3.74632	0.000418422	0.0078325	-0.0998496
HS6ST2	-1.83328	-1.87973	-3.7461	0.000418711	0.0078325	-0.10048
SERTAD1	1.54787	1.50549	3.74558	0.000419413	0.00783507	-0.102005
RAB33B	-1.10848	-0.694267	-3.74382	0.00042178	0.00786228	-0.107128
PCDHA1	-1.59974	-1.76342	-3.74312	0.000422711	0.00786228	-0.109136
OSMR	1.25091	1.34846	3.7428	0.000423156	0.00786228	-0.110093
SRSF3	1.76476	2.16798	3.74243	0.000423654	0.00786228	-0.111165
DYRK3	-1.85777	-1.73115	-3.74239	0.000423702	0.00786228	-0.111268
RAVER1	1.23644	1.40825	3.74157	0.000424813	0.00787238	-0.113653
TAP2	2.09101	1.13298	3.74053	0.000426231	0.00788812	-0.116686
SELENBP1	1.51658	1.54132	3.73803	0.000429642	0.00794066	-0.123942
MAL	-1.54218	-1.41155	-3.73758	0.000430259	0.00794149	-0.125249
XRCC3	1.35485	1.38324	3.73654	0.000431698	0.00795747	-0.128289
PTP4A2	-1.55801	-0.915063	-3.73597	0.000432486	0.00796141	-0.129947
ATF4	1.75078	2.16966	3.73458	0.000434404	0.00797865	-0.133976
USP6	1.11633	1.18143	3.73446	0.000434572	0.00797865	-0.134327
LRP12	-2.13765	-2.1818	-3.73368	0.00043565	0.00798787	-0.136582
AHNAK	1.75338	2.17076	3.73316	0.000436378	0.00798905	-0.138103
FAP	-2.79001	-2.34348	-3.73258	0.000437181	0.00798905	-0.139776
KRTAP12-2	1.43691	1.59261	3.7324	0.000437441	0.00798905	-0.140317
SMTNL2	-1.47902	-1.58651	-3.73103	0.000439344	0.00801327	-0.144268
CROCC	1.33023	1.35739	3.72958	0.000441389	0.00802386	-0.148494
KLRK1	-1.73489	-1.91591	-3.72929	0.000441791	0.00802386	-0.149324
SRSF6	1.5237	1.77035	3.72899	0.000442214	0.00802386	-0.150194
WNK2	-1.33861	-0.748212	-3.72898	0.000442237	0.00802386	-0.150243
PLCXD1	-2.30059	-1.61096	-3.72811	0.000443455	0.00803545	-0.152744
HTR1B	0.876554	0.688868	3.7268	0.000445321	0.00805874	-0.156566
SIM2	-2.37044	-1.81552	-3.72573	0.000446833	0.00807316	-0.15965
UPK1B	-1.42866	-1.53578	-3.72526	0.000447508	0.00807316	-0.161026
RPL9	1.53536	1.91577	3.72501	0.000447863	0.00807316	-0.161746
PRSS36	1.19344	1.04303	3.72382	0.000449566	0.0080835	-0.1652
FCGRT	1.55701	1.73003	3.7238	0.000449601	0.0080835	-0.165271
NCOR2	1.32066	1.58909	3.72251	0.000451442	0.00809748	-0.16899
DPYSL3	1.59621	1.9583	3.72243	0.000451557	0.00809748	-0.169221
RPL31	1.63759	1.96138	3.72204	0.000452129	0.00809748	-0.170374
JUN	1.58377	1.6878	3.72013	0.000454878	0.00811817	-0.175889
GFAP	-1.60607	-1.41136	-3.71983	0.000455319	0.00811817	-0.176771
GPR158	-1.64541	-1.72826	-3.71966	0.00045556	0.00811817	-0.177254
HSPA4L	-2.22999	-1.80964	-3.71962	0.000455623	0.00811817	-0.17738
FIBCD1	0.781656	0.555917	3.71765	0.000458482	0.00815729	-0.18307
NCOA4	1.09385	1.19299	3.7173	0.000458994	0.00815729	-0.184087
MICALL2	1.2878	0.81829	3.71569	0.000461354	0.00818417	-0.188752
RNF151	0.98152	0.830987	3.71532	0.000461899	0.00818417	-0.189827
PSMD10	1.07266	0.95412	3.71473	0.000462776	0.00818417	-0.191553
RN7SL1	2.18975	2.74929	3.71412	0.000463668	0.00818417	-0.193305
TAS2R46	-1.81114	-1.67612	-3.71399	0.000463865	0.00818417	-0.19369
CCL2	2.27885	2.41991	3.71382	0.000464118	0.00818417	-0.194188
ZSWIM4	1.75175	1.81378	3.71345	0.000464653	0.00818417	-0.195235
KIF21A	-1.99377	-2.11041	-3.71307	0.000465224	0.00818417	-0.196352
CD63	1.76621	2.21525	3.71243	0.000466166	0.00819036	-0.198193
ATXN2	1.16158	1.15569	3.71135	0.000467772	0.00820539	-0.201322
SNORA79	-2.05813	-1.84544	-3.711	0.0004683	0.00820539	-0.202349
E2F5	-1.56295	-1.22512	-3.71066	0.000468795	0.00820539	-0.203309
SYNPR	-1.64388	-1.66844	-3.70761	0.000473366	0.00827496	-0.212135
BTN3A1	1.48848	0.587351	3.70599	0.000475816	0.00830388	-0.216832
ARRDC4	-2.11879	-1.81464	-3.70559	0.000476426	0.00830388	-0.217997
ODF2L	1.56341	1.85612	3.70517	0.000477063	0.00830388	-0.219212
EHD2	1.6971	2.0129	3.70493	0.000477413	0.00830388	-0.219881
KLF16	1.01067	1.0175	3.70397	0.000478875	0.00831887	-0.222661
MAD2L1	-2.13071	-2.20117	-3.70325	0.000479974	0.00832755	-0.224747
MAP4	1.48772	1.82294	3.70203	0.000481843	0.00834953	-0.228281
OR6C76	-1.72739	-1.93501	-3.70134	0.000482891	0.00835727	-0.230258
ZNF727	1.43058	1.72614	3.69951	0.000485719	0.00839573	-0.235568
ATRNL1	0.934049	0.852353	3.69672	0.000490028	0.00845968	-0.243601
UBC	2.07861	2.68361	3.69627	0.000490731	0.0084613	-0.244905
ZNF579	1.2923	1.20331	3.69486	0.000492942	0.00848887	-0.248992
MT1E	1.41285	1.39417	3.69412	0.000494099	0.00849826	-0.251125
TNRC18	2.01563	2.60807	3.69166	0.000497973	0.00855429	-0.258227
EEF2	1.63766	1.98863	3.68934	0.000501645	0.00860672	-0.264908
HSPB3	-1.82202	-1.56199	-3.68876	0.000502567	0.0086119	-0.266578
BBS5	1.51367	1.88295	3.68684	0.000505636	0.00864856	-0.272112
CENPH	-1.65137	-1.61101	-3.68641	0.000506322	0.00864856	-0.273345
NOXRED1	-1.9775	-2.11489	-3.68625	0.000506577	0.00864856	-0.273802
ACVR2A	-1.49435	-1.21189	-3.68582	0.000507269	0.00864975	-0.275044
CCDC22	-1.10386	-0.802903	-3.68266	0.000512385	0.00872086	-0.284167
C1orf162	2.49134	0.924729	3.68247	0.000512696	0.00872086	-0.28472
GOLIM4	-1.38258	-1.17072	-3.68181	0.000513757	0.00872822	-0.286599
CDKN2AIPNL	-1.64854	-1.21975	-3.679	0.000518348	0.00878194	-0.294686
SHROOM4	1.43142	1.76943	3.67888	0.000518558	0.00878194	-0.295054
SMYD2	-1.68945	-0.757044	-3.67872	0.000518818	0.00878194	-0.29551
CXorf38	1.59875	1.9783	3.6772	0.000521317	0.00880883	-0.299878
ZC3H12C	-1.42439	-0.93774	-3.67698	0.000521676	0.00880883	-0.300503
CREB5	-1.90778	-1.47993	-3.67646	0.00052254	0.0088127	-0.302008
KANK2	1.82007	2.29533	3.67595	0.000523382	0.0088162	-0.303472
NBEAL1	1.31652	1.59859	3.67503	0.000524918	0.00883135	-0.306135
ST8SIA1	1.41595	1.62628	3.67278	0.000528661	0.00888355	-0.312593
SMCHD1	-1.45593	-1.12098	-3.67092	0.000531789	0.00891606	-0.317956
TNN	-1.56376	-1.5813	-3.67086	0.00053188	0.00891606	-0.318112
AUTS2	-2.05717	-1.24574	-3.66786	0.000536959	0.00896771	-0.326748
LCE1E	0.993748	0.972648	3.66764	0.000537334	0.00896771	-0.327383
TRPM4	-1.77254	-1.17391	-3.6676	0.000537393	0.00896771	-0.327482
YY1	1.03238	0.923607	3.66751	0.000537546	0.00896771	-0.327741
RPL39	1.78817	2.20522	3.66697	0.000538473	0.00897239	-0.329307
TRIP12	1.22236	1.44245	3.66645	0.000539355	0.00897631	-0.330794
CMKLR1	-1.51285	-1.05927	-3.66472	0.00054231	0.00901469	-0.33576
CCR6	0.968473	1.05283	3.6643	0.000543031	0.00901588	-0.336967
RIMBP2	-1.61601	-1.76621	-3.66259	0.000545981	0.00903732	-0.34189
C1QL4	-1.86964	-1.9237	-3.66255	0.000546035	0.00903732	-0.34198
CFB	1.67585	0.706709	3.66242	0.000546276	0.00903732	-0.342381
SPPL2B	1.07555	1.25013	3.66174	0.000547451	0.00904597	-0.344333
MGP	2.07096	2.63782	3.66122	0.000548338	0.00904985	-0.345803
REEP5	1.37059	1.43659	3.66003	0.000550412	0.0090645	-0.349234
WNK3	-1.87287	-1.91293	-3.65983	0.000550759	0.0090645	-0.349807
BDP1	-1.10726	-0.737707	-3.65948	0.000551358	0.0090645	-0.350795
ARHGEF40	1.16793	0.989127	3.65917	0.000551897	0.0090645	-0.351682
NAA20	-1.97771	-1.27097	-3.65883	0.000552491	0.0090645	-0.352659
TMEM74	-1.62758	-1.75737	-3.6567	0.000556226	0.00911501	-0.358781
HTR2B	-1.93688	-1.61933	-3.65406	0.000560874	0.00917326	-0.366342
ZNF876P	-1.32518	-1.38925	-3.65394	0.000561102	0.00917326	-0.366711
RPS19	1.57025	1.9146	3.65065	0.000566943	0.00925784	-0.376118
PIGM	-1.43369	-1.38482	-3.64986	0.000568367	0.00927019	-0.378398
SCARB2	1.50166	1.59495	3.6475	0.000572609	0.00930903	-0.385152
PRMT7	-1.8235	-1.955	-3.64745	0.000572692	0.00930903	-0.385284
LAMA5	1.72447	2.14122	3.64742	0.00057276	0.00930903	-0.385392
PABPC4	1.23464	1.41682	3.64579	0.000575704	0.00934594	-0.390049
MDH1B	1.38609	1.57992	3.64541	0.000576393	0.00934619	-0.391135
SYNPO	1.41013	1.60288	3.6449	0.000577329	0.00935045	-0.392609
ARHGAP11A	-1.62286	-1.84048	-3.64369	0.000579529	0.00936482	-0.396064
RPL35	1.86673	2.3879	3.64367	0.000579566	0.00936482	-0.396121
CTSC	0.940904	0.394414	3.64229	0.000582083	0.00939456	-0.400057
FAM166A	1.59661	1.92491	3.64143	0.000583672	0.00940924	-0.402532
SAT1	1.86571	2.29833	3.64106	0.000584349	0.00940924	-0.403585
CENPL	-1.68773	-1.58177	-3.6398	0.000586677	0.00943578	-0.407196
ITGAD	-1.79337	-1.92092	-3.63859	0.000588913	0.00944748	-0.41065
DKK2	2.10073	1.87815	3.63827	0.000589499	0.00944748	-0.411554
ZNF497	1.177	1.12202	3.63795	0.000590105	0.00944748	-0.412488
COMMD6	1.45575	1.61481	3.63794	0.000590127	0.00944748	-0.412522
PARP11	-1.66613	-1.34871	-3.6368	0.000592237	0.00947033	-0.415761
ATG10	-1.84093	-1.92089	-3.63589	0.000593939	0.00948661	-0.418367
SLC9A3R2	1.78033	1.97689	3.63357	0.000598285	0.00954505	-0.424988
DDX53	-1.70918	-1.94306	-3.63267	0.000599995	0.0095575	-0.427579
OR1J2	-1.39591	-1.61698	-3.63243	0.000600442	0.0095575	-0.428256
SNORD115-7	-1.64203	-1.61788	-3.62873	0.000607469	0.00965828	-0.43882
CANT1	-1.9748	-1.39325	-3.628	0.000608865	0.00966939	-0.440903
CERCAM	1.0746	1.00321	3.626	0.000612701	0.00971773	-0.446605
CADM4	-1.13186	-1.19104	-3.62541	0.000613844	0.00971773	-0.448297
INTS1	1.24548	1.37844	3.62533	0.000614009	0.00971773	-0.448542
CNTN1	-1.56949	-1.72467	-3.62473	0.000615164	0.00972492	-0.450248
RPL30	1.6816	2.1009	3.6228	0.000618906	0.00977295	-0.455754
KLRG2	0.857924	0.779448	3.6216	0.000621247	0.00979875	-0.459179
FGF1	-2.02879	-1.35321	-3.62068	0.00062303	0.00981573	-0.461781
EIF4A1	1.24396	1.20857	3.61978	0.000624804	0.00982894	-0.464362
ATP6V0B	1.35435	1.36111	3.61953	0.000625285	0.00982894	-0.465061
RPL37A	1.57301	1.93534	3.61882	0.000626691	0.0098399	-0.4671
HSP90AA1	1.523	1.84862	3.61606	0.000632136	0.00991417	-0.474951
ZNF525	1.45441	1.67771	3.61542	0.000633406	0.00992289	-0.476773
LGALS1	1.80778	2.2809	3.61467	0.000634911	0.00993525	-0.478928
BDNF	-2.21331	-2.03675	-3.61253	0.00063918	0.00997708	-0.485009
DOLK	-2.14192	-1.20485	-3.61227	0.000639706	0.00997708	-0.485755
ZBTB41	-1.7242	-1.65469	-3.61225	0.000639741	0.00997708	-0.485804
OR5T1	-1.59097	-1.76759	-3.61039	0.00064349	0.0100243	-0.491107
PPT2	1.60929	0.852411	3.60764	0.000649073	0.0100995	-0.498947
POLR3K	-1.46676	-0.835656	-3.60645	0.000651491	0.0100995	-0.502321
CDK13	1.09999	1.07266	3.60634	0.000651714	0.0100995	-0.502631
RPS6	1.51931	1.85677	3.6062	0.000651992	0.0100995	-0.503018
LCE1C	0.840489	0.511804	3.60611	0.000652187	0.0100995	-0.50329
HMGN2	1.75382	2.24947	3.60587	0.000652681	0.0100995	-0.503976
RN7SK	1.66823	1.95522	3.60471	0.000655054	0.0101249	-0.507269
CCDC50	0.950264	0.953202	3.6043	0.000655897	0.0101254	-0.508436
POTEF	1.45949	1.78241	3.60398	0.000656546	0.0101254	-0.509334
SLC25A16	1.52065	1.76489	3.60163	0.000661395	0.0101889	-0.516009
PCK1	-2.13923	-1.72867	-3.60071	0.000663303	0.0102069	-0.518623
NEK2	-1.56517	-1.73805	-3.60005	0.000664688	0.0102169	-0.520515
MAMDC2	-1.95894	-1.10196	-3.59945	0.000665944	0.0102249	-0.522228
TNFRSF1A	1.1863	1.3648	3.59885	0.000667181	0.0102326	-0.523912
KDR	-1.45269	-1.18286	-3.59717	0.000670712	0.0102754	-0.528701
SMOC1	-1.18533	-1.21439	-3.59454	0.00067626	0.0103427	-0.536173
CREG1	0.879962	0.895872	3.59438	0.000676597	0.0103427	-0.536625
LYRM4	-2.24988	-1.19561	-3.59385	0.00067772	0.0103485	-0.538129
HARS2	-2.33958	-1.17512	-3.59243	0.000680734	0.0103756	-0.542154
SPOCK2	0.919856	0.868019	3.59188	0.000681897	0.0103756	-0.543702
CD276	0.907553	0.695795	3.59163	0.000682426	0.0103756	-0.544406
CYB5B	-1.84158	-1.78522	-3.59161	0.000682487	0.0103756	-0.544487
ALKBH5	1.36258	1.55263	3.59024	0.000685402	0.0104085	-0.548353
DNAAF2	1.09324	0.876203	3.58908	0.000687891	0.0104349	-0.55164
KRTAP10-12	0.810572	0.618989	3.58827	0.000689641	0.01045	-0.553945
ATG2A	1.39728	1.01158	3.58725	0.000691854	0.0104702	-0.55685
GDI1	1.21771	1.44655	3.58696	0.000692483	0.0104702	-0.557674
ZNF714	1.29423	1.53761	3.58403	0.000698841	0.0105494	-0.565962
EPN1	1.49059	1.79816	3.58375	0.000699465	0.0105494	-0.566772
WDR54	-2.27656	-0.950278	-3.5835	0.0007	0.0105494	-0.567466
MYOD1	1.25568	1.09	3.58277	0.000701608	0.0105622	-0.569547
P2RY1	-1.40043	-1.27087	-3.57842	0.000711204	0.0106856	-0.581864
RPL34	1.4929	1.73162	3.57835	0.000711349	0.0106856	-0.582049
VHL	1.30227	1.29027	3.57508	0.00071864	0.0107835	-0.591294
CHMP2A	1.3839	1.72638	3.57384	0.000721428	0.0108094	-0.594805
SCD5	-2.20069	-1.77739	-3.57362	0.000721928	0.0108094	-0.595433
SCIN	-1.72376	-1.8883	-3.5719	0.000725813	0.0108559	-0.600298
PPP1R10	1.35425	1.41534	3.57147	0.000726797	0.0108589	-0.601527
RPL6	1.83521	2.35322	3.57037	0.000729288	0.0108844	-0.604628
LAMB2	1.84413	2.35099	3.56952	0.000731229	0.0109017	-0.607038
RPL18	1.53686	1.91735	3.56677	0.000737512	0.0109824	-0.614794
RPL27	1.64854	2.03075	3.56623	0.00073875	0.0109824	-0.616313
PPIL6	-1.74149	-1.53144	-3.56575	0.000739868	0.0109824	-0.617684
ATP6V0C	1.56932	1.92223	3.56558	0.00074026	0.0109824	-0.618164
SLC2A13	-1.63264	-1.62478	-3.56543	0.000740597	0.0109824	-0.618577
CLIP3	1.60846	1.24348	3.56442	0.000742942	0.0110048	-0.621442
DHX29	-1.58087	-1.1631	-3.56409	0.000743694	0.0110048	-0.622359
MOCS1	1.42753	1.30104	3.56339	0.000745316	0.011017	-0.624333
A2M	1.44433	1.76564	3.56172	0.000749221	0.011056	-0.62907
XRN2	-1.40748	-0.964311	-3.56158	0.000749548	0.011056	-0.629465
CCDC89	-1.88412	-1.63076	-3.56119	0.000750451	0.0110576	-0.630557
NEFH	-0.990894	-0.869673	-3.56033	0.000752453	0.0110736	-0.63297
ENPP2	-1.80132	-1.44755	-3.55997	0.000753306	0.0110736	-0.633997
TMEM108	-1.53141	-1.6955	-3.5597	0.000753933	0.0110736	-0.634752
POP7	1.16594	1.24934	3.55771	0.000758627	0.0111308	-0.640376
TBX20	-1.59392	-1.83413	-3.5564	0.000761715	0.0111462	-0.644057
KLC4	1.01006	0.412505	3.55639	0.000761751	0.0111462	-0.644099
ZNF311	-2.31302	-1.93509	-3.55625	0.000762084	0.0111462	-0.644496
CCK	-1.79478	-1.33898	-3.55579	0.000763167	0.0111475	-0.645783
NFIB	1.98625	1.54979	3.55554	0.000763778	0.0111475	-0.646508
SPTB	-1.72581	-1.62731	-3.55446	0.000766334	0.011173	-0.649536
RASIP1	1.91543	1.66974	3.5539	0.000767679	0.0111809	-0.651124
SIRPB1	0.766686	0.824565	3.55314	0.0007695	0.0111957	-0.653271
EPHB2	0.795753	0.768531	3.55227	0.000771581	0.0112142	-0.655718
USP39	1.4055	1.3578	3.55181	0.000772669	0.0112169	-0.656994
GAB2	1.04741	0.817682	3.55152	0.000773381	0.0112169	-0.657829
PODN	-1.63049	-1.44225	-3.54944	0.000778396	0.0112777	-0.663686
ATXN2L	1.39861	1.35291	3.54911	0.0007792	0.0112777	-0.66462
TSPAN11	0.734151	0.494525	3.54864	0.000780331	0.0112801	-0.665935
MVP	1.07233	0.996809	3.54833	0.000781096	0.0112801	-0.666823
TP53RK	-1.05648	-0.652887	-3.54803	0.000781808	0.0112801	-0.667648
PLOD3	1.1876	1.38389	3.54715	0.000783966	0.0112995	-0.670145
ULK4	-1.15181	-1.01618	-3.54611	0.000786489	0.0113196	-0.673056
GCLM	1.20556	1.45787	3.54591	0.000786992	0.0113196	-0.673636
IFT74	-1.71247	-1.80965	-3.5453	0.000788481	0.0113212	-0.675348
GLI1	-1.57996	-1.58159	-3.54519	0.000788734	0.0113212	-0.675639
ZNF248	1.36099	1.35503	3.54446	0.000790542	0.0113355	-0.677712
SLAMF9	0.863981	0.923077	3.54335	0.00079326	0.0113627	-0.680821
AGER	1.80135	1.50031	3.54291	0.000794356	0.0113667	-0.682072
MTA2	1.63516	1.98355	3.54231	0.000795834	0.0113761	-0.683756
MEF2B	0.825426	0.525709	3.54138	0.000798136	0.0113973	-0.686372
GATA3	-1.43321	-1.58584	-3.54049	0.00080034	0.011417	-0.68887
PATZ1	1.49807	0.757027	3.53911	0.000803788	0.0114544	-0.692764
ATP13A4	-1.72281	-1.92678	-3.53867	0.000804875	0.0114581	-0.693987
BEND4	-1.62535	-1.80647	-3.53752	0.000807749	0.0114873	-0.697216
RPP40	1.02739	0.789447	3.53663	0.000809987	0.0114942	-0.699722
PRKRIP1	-1.59376	-1.03925	-3.53629	0.000810838	0.0114942	-0.700672
NOTCH3	1.86966	2.37661	3.53613	0.000811238	0.0114942	-0.70112
LAT	1.28511	1.55769	3.53601	0.000811552	0.0114942	-0.70147
LINC00461	-1.52735	-1.7124	-3.53407	0.000816445	0.0115517	-0.706914
REG4	-1.72219	-1.8983	-3.53362	0.000817577	0.011556	-0.708169
PCSK1N	0.87768	0.747437	3.53225	0.000821061	0.0115934	-0.712019
CHN2	-2.34309	-2.06427	-3.53177	0.000822284	0.0115962	-0.713367
MAFB	1.12235	1.04106	3.53152	0.000822926	0.0115962	-0.714074
PLEK2	-1.67119	-1.6398	-3.5309	0.000824505	0.0116036	-0.71581
STRAP	1.28023	1.49403	3.53062	0.00082524	0.0116036	-0.716617
SNAP91	-2.38092	-1.76686	-3.53033	0.000825962	0.0116036	-0.717408
RPS15A	1.76859	2.21235	3.52837	0.000831002	0.0116626	-0.722917
TBCCD1	-1.51744	-1.50082	-3.5274	0.000833497	0.0116858	-0.725631
SLC27A3	1.80741	1.29844	3.52693	0.000834731	0.0116913	-0.72697
FUT4	-1.73351	-1.51081	-3.52644	0.000835981	0.011697	-0.728325
SNHG1	1.01722	0.826579	3.52609	0.000836905	0.0116981	-0.729326
SNORD42A	-1.633	-1.77846	-3.52415	0.00084194	0.0117567	-0.734756
PPP1R1B	-1.65667	-1.69584	-3.52251	0.000846238	0.0117862	-0.739366
CCL22	-1.64078	-1.79083	-3.52242	0.000846474	0.0117862	-0.739618
DACT3	1.604	1.94204	3.52207	0.000847375	0.0117862	-0.740582
EGFL6	-1.39796	-1.33265	-3.52204	0.000847454	0.0117862	-0.740666
FBN3	-1.49197	-1.59402	-3.52051	0.000851492	0.0118305	-0.744969
ZNF418	1.05114	0.782154	3.51962	0.000853824	0.0118511	-0.747445
AK7	-1.82444	-1.7888	-3.51927	0.000854763	0.0118523	-0.748441
AKR1E2	-1.80564	-1.15369	-3.5183	0.000857319	0.0118758	-0.751143
CCL28	-1.41589	-1.6293	-3.51574	0.000864154	0.0119586	-0.758331
MRPS16	1.36333	1.51908	3.51445	0.000867602	0.0119943	-0.761935
OGFOD1	-1.71322	-1.24143	-3.51412	0.000868474	0.0119944	-0.762844
PCGEM1	-1.50625	-1.7654	-3.51364	0.000869779	0.0120005	-0.764204
CLASP1	-1.30628	-0.691948	-3.51309	0.000871243	0.0120067	-0.765725
IL18RAP	1.52633	1.66319	3.51283	0.000871958	0.0120067	-0.766468
OGDHL	-1.97398	-2.10674	-3.51221	0.00087364	0.012018	-0.768212
RBMS1	1.31806	1.29224	3.51048	0.000878307	0.0120702	-0.773034
RPL10L	1.11191	1.35892	3.50917	0.00088189	0.0121031	-0.776718
SNORD115-32	-1.73363	-1.91516	-3.50896	0.000882447	0.0121031	-0.777289
CLNK	-1.65897	-1.80835	-3.50831	0.000884209	0.0121153	-0.779095
NCAPH2	1.06794	1.17198	3.50796	0.000885173	0.0121166	-0.780081
FASTK	1.31436	1.45856	3.50568	0.000891442	0.0121904	-0.786467
SRSF2	1.41251	1.6035	3.50518	0.000892805	0.0121965	-0.787849
CLSPN	-1.36564	-1.55355	-3.50478	0.000893917	0.0121965	-0.788975
LMO3	-2.02408	-2.05881	-3.50456	0.000894524	0.0121965	-0.78959
POU6F2	-1.57672	-1.77017	-3.50259	0.000899989	0.0122589	-0.795101
RPL18A	1.38546	1.70696	3.50102	0.000904363	0.0123016	-0.799487
OR11H4	-1.40923	-1.60962	-3.50083	0.000904895	0.0123016	-0.80002
SLC8A2	-1.61482	-1.20857	-3.50006	0.000907029	0.0123186	-0.802151
GNG10	1.20547	1.49463	3.49961	0.000908306	0.0123238	-0.803424
CAPN11	-1.68635	-1.86967	-3.49919	0.00090949	0.0123278	-0.804602
CERS1	-2.42532	-2.01481	-3.49855	0.000911277	0.0123306	-0.806378
FBXO3	-1.68984	-1.34029	-3.49848	0.000911468	0.0123306	-0.806567
ATF5	-1.06896	-1.04341	-3.49793	0.000913028	0.012339	-0.808115
OPN1SW	-1.26504	-0.919148	-3.49742	0.000914451	0.012339	-0.809524
MLIP	-3.08239	-1.89042	-3.49731	0.000914756	0.012339	-0.809825
PPCS	-1.25556	-1.21921	-3.49505	0.000921172	0.0124038	-0.816147
MICAL1	1.71515	1.41022	3.49499	0.000921348	0.0124038	-0.816321
SRRM2	1.74954	2.30983	3.49398	0.000924219	0.0124304	-0.819136
DUSP10	-1.63964	-1.86028	-3.49333	0.000926075	0.0124433	-0.82095
BPIFA2	-1.51876	-1.77412	-3.49267	0.000927946	0.0124564	-0.822776
COQ10B	-1.51036	-1.04998	-3.4922	0.000929306	0.0124626	-0.8241
TIMP2	1.55808	2.02525	3.49039	0.0009345	0.0125201	-0.829142
SLC4A4	-1.80106	-1.37046	-3.49005	0.000935461	0.0125209	-0.830071
CMTM4	-1.38245	-0.852303	-3.48797	0.000941492	0.0125895	-0.835883
STK35	-1.7518	-1.57032	-3.4866	0.000945462	0.0126304	-0.839689
SNORA32	-1.49075	-1.3528	-3.48515	0.000949682	0.0126746	-0.843717
SCGB3A1	0.965516	1.04373	3.48419	0.000952515	0.0126786	-0.84641
ADRB1	-1.30139	-1.08896	-3.48362	0.00095418	0.0126786	-0.84799
NKX1-2	0.884217	0.799429	3.48329	0.00095515	0.0126786	-0.848908
SHC4	-2.26917	-1.79012	-3.48312	0.000955643	0.0126786	-0.849375
SUPT16H	-1.61166	-1.06271	-3.48295	0.000956143	0.0126786	-0.849848
C6orf62	1.28797	1.52247	3.48291	0.000956256	0.0126786	-0.849955
SLC22A7	0.93573	1.04645	3.48282	0.00095653	0.0126786	-0.850213
OIT3	-1.55127	-1.76106	-3.48256	0.000957291	0.0126786	-0.850933
MSX2	-1.76111	-1.4584	-3.48029	0.000964009	0.0127554	-0.857257
EDDM3A	-1.76141	-1.96307	-3.47927	0.000967027	0.0127736	-0.860083
BRD9	0.966899	0.963966	3.47921	0.000967225	0.0127736	-0.860268
ACOT8	-1.84158	-1.56564	-3.47818	0.000970275	0.0128017	-0.863115
CXCL1	2.22107	1.71672	3.47568	0.000977785	0.0128784	-0.870086
SALL3	1.08351	1.28439	3.47563	0.000977939	0.0128784	-0.870228
GPR6	-1.66427	-1.83881	-3.47463	0.000980936	0.0129056	-0.872994
HSPB7	-1.98976	-0.689592	-3.47351	0.000984333	0.012938	-0.87612
PACSIN3	-1.32352	-1.13526	-3.4729	0.000986157	0.0129497	-0.877793
PRPF18	1.51177	1.92032	3.47132	0.000990954	0.0130004	-0.88218
TSSK2	-1.4158	-1.25933	-3.47078	0.000992612	0.0130099	-0.883691
PCDH20	-1.94868	-1.68559	-3.4696	0.000996212	0.0130447	-0.886964
DDX5	1.3147	1.62114	3.46796	0.00100125	0.0130984	-0.891525
IFI27	1.75713	1.64883	3.46681	0.00100477	0.0131119	-0.894699
SNORD95	-1.33679	-0.812799	-3.46638	0.0010061	0.0131119	-0.895891
PYGO2	1.38327	1.33758	3.46633	0.00100626	0.0131119	-0.896039
GPRC5C	1.36444	1.6071	3.46625	0.00100653	0.0131119	-0.896273
TRPC5	-1.43712	-1.70771	-3.46609	0.00100701	0.0131119	-0.896704
AVL9	-1.6284	-1.68421	-3.46375	0.00101427	0.013194	-0.903199
OR9G9	-1.46998	-1.75005	-3.46325	0.00101582	0.0132018	-0.904579
TPM2	2.10747	2.80894	3.46243	0.00101837	0.0132227	-0.90685
IER5	1.40137	1.51154	3.46133	0.00102182	0.0132426	-0.9099
UBA2	1.24756	1.37285	3.46133	0.00102182	0.0132426	-0.909902
TMEM202	-1.45301	-1.65442	-3.45943	0.00102779	0.0133073	-0.915168
ZNF705G	-1.51206	-1.68639	-3.45914	0.00102872	0.0133073	-0.915988
SYT17	-1.87566	-1.82654	-3.45836	0.00103119	0.0133268	-0.918155
XAGE3	-1.30839	-1.33407	-3.45745	0.00103407	0.0133515	-0.920672
HAS2	-1.68298	-1.69184	-3.45584	0.00103918	0.0134051	-0.925129
LSM11	-1.47844	-1.69366	-3.45496	0.00104199	0.0134166	-0.927565
CSTF2	-1.61354	-1.18118	-3.45495	0.00104201	0.0134166	-0.927586
IFT81	-1.81552	-1.36348	-3.45431	0.00104405	0.0134299	-0.929349
PLEKHM1	1.64831	0.866078	3.45386	0.00104551	0.0134299	-0.930615
NPR3	-2.20525	-2.43544	-3.45359	0.00104637	0.0134299	-0.931357
GPR150	1.26099	1.42263	3.45342	0.00104691	0.0134299	-0.931823
TMCC1	-1.7204	-1.27096	-3.45186	0.00105193	0.0134818	-0.936147
TMEM184B	1.13346	1.41713	3.45048	0.00105639	0.0135144	-0.939965
IFNAR2	1.66914	0.600534	3.45047	0.00105642	0.0135144	-0.939991
FUNDC2	-1.81871	-1.3911	-3.45007	0.0010577	0.0135183	-0.941085
KRTAP10-9	0.866082	0.888714	3.44914	0.00106074	0.013544	-0.943679
FLOT1	1.08149	1.12702	3.44856	0.00106261	0.013544	-0.94527
HRNR	-1.46437	-1.73856	-3.44853	0.00106271	0.013544	-0.945358
ZNF681	-1.78608	-1.70585	-3.4481	0.0010641	0.013544	-0.946534
POP5	-1.63517	-0.91303	-3.44795	0.00106459	0.013544	-0.94695
ATE1	-1.38352	-1.2264	-3.44685	0.00106819	0.0135773	-0.949997
MT1A	1.58446	1.94126	3.44535	0.00107311	0.0136115	-0.954149
ZNF791	-1.76794	-1.64704	-3.44501	0.00107421	0.0136115	-0.955073
ZXDA	-1.2284	-1.00469	-3.4447	0.00107525	0.0136115	-0.955948
FOXP4	1.2834	0.976712	3.44464	0.00107544	0.0136115	-0.956112
GYS2	-1.46627	-1.72811	-3.44428	0.00107663	0.0136115	-0.957109
MT1B	1.19635	1.1291	3.44424	0.00107676	0.0136115	-0.957221
COL28A1	-1.59491	-1.49074	-3.44333	0.00107975	0.0136369	-0.959727
BCL6B	1.93109	1.55339	3.44145	0.00108597	0.0136975	-0.964912
CCDC15	-1.27264	-1.42139	-3.44129	0.00108652	0.0136975	-0.965372
CCDC66	-1.71592	-1.63661	-3.44048	0.00108922	0.013719	-0.967611
IL2RA	-1.60859	-1.61515	-3.4397	0.00109182	0.0137382	-0.96976
RPS28	1.37587	1.60019	3.43943	0.00109273	0.0137382	-0.970512
PTAFR	0.940479	1.13837	3.43867	0.00109526	0.0137447	-0.972601
CTDSPL2	-1.22213	-0.774689	-3.43843	0.00109606	0.0137447	-0.973266
NBPF10	1.3704	1.81461	3.43823	0.00109672	0.0137447	-0.973809
ACTL9	-1.47285	-1.64748	-3.43804	0.00109735	0.0137447	-0.974328
NSRP1	-1.11291	-0.582074	-3.43779	0.00109819	0.0137447	-0.975019
CADM2	-1.54661	-1.76172	-3.43709	0.00110057	0.0137526	-0.976971
LRSAM1	0.935446	0.660135	3.43702	0.0011008	0.0137526	-0.977163
LIX1	-1.46563	-1.66517	-3.43634	0.00110309	0.0137669	-0.979034
ARAP3	1.6079	1.3841	3.43589	0.00110458	0.0137669	-0.980258
FUCA2	-1.20689	-0.799758	-3.43579	0.00110492	0.0137669	-0.980535
HESX1	-1.78175	-1.95577	-3.43517	0.00110702	0.0137807	-0.982248
OR10A4	-1.29991	-1.4466	-3.43362	0.00111228	0.0138253	-0.986526
COL18A1	1.5661	1.92714	3.43347	0.0011128	0.0138253	-0.986948
SPATA21	1.05954	0.986684	3.43313	0.00111395	0.0138253	-0.987884
HMGN5	-1.67597	-1.705	-3.43284	0.00111495	0.0138253	-0.988695
CASP10	1.23313	1.49357	3.43265	0.00111559	0.0138253	-0.989208
DEFB125	-1.53986	-1.75788	-3.43206	0.00111758	0.0138291	-0.990822
KRTAP3-3	1.13964	1.07963	3.43197	0.00111789	0.0138291	-0.991071
SCNN1G	-1.37576	-1.61501	-3.43071	0.00112223	0.0138581	-0.994568
KCNQ2	1.24221	1.47499	3.43053	0.00112282	0.0138581	-0.995048
ZNF534	-1.76923	-1.86255	-3.43041	0.00112323	0.0138581	-0.995372
VPS13A	-1.92362	-0.823413	-3.42969	0.0011257	0.0138763	-0.997355
SCGB1D4	-1.73229	-1.78346	-3.42907	0.00112785	0.0138839	-0.999078
TRMT112	1.7783	2.32586	3.42893	0.00112831	0.0138839	-0.999452
ZNF385D	-2.37966	-2.01807	-3.42841	0.00113014	0.013894	-1.00091
KRTAP10-10	1.0735	0.709599	3.42756	0.00113307	0.0139082	-1.00325
ZNF326	1.48343	1.80126	3.42749	0.0011333	0.0139082	-1.00343
TSSK1B	-1.35318	-1.58478	-3.4271	0.00113464	0.0139123	-1.0045
GRAMD1B	-1.4961	-1.67477	-3.42662	0.0011363	0.0139163	-1.00582
FARS2	-1.40228	-1.02046	-3.42643	0.00113697	0.0139163	-1.00635
RNU105B	-1.19906	-1.27318	-3.42598	0.00113855	0.0139234	-1.0076
PPIA	1.74327	2.32105	3.42542	0.00114048	0.0139348	-1.00914
HRH4	-1.77669	-2.01838	-3.42389	0.00114583	0.0139877	-1.01335
NHS	-1.61483	-1.07266	-3.42357	0.00114692	0.0139888	-1.01422
TRIM46	0.787711	0.612264	3.42301	0.00114889	0.0140006	-1.01577
STYK1	-1.699	-1.77468	-3.42225	0.00115156	0.0140185	-1.01786
SLC35G3	-1.24535	-1.29345	-3.42201	0.00115239	0.0140185	-1.01851
C4BPB	-1.54153	-1.71137	-3.42079	0.00115671	0.0140588	-1.02189
TLE1	1.15558	1.04397	3.41989	0.00115986	0.0140748	-1.02434
EPB41	-1.3554	-1.60237	-3.41984	0.00116005	0.0140748	-1.02449
AP1B1	-1.70521	-1.56322	-3.41928	0.00116202	0.0140863	-1.02602
CAPN2	1.06578	1.02913	3.4186	0.00116444	0.0141034	-1.0279
MCM3	1.14312	1.03789	3.41793	0.00116682	0.0141198	-1.02974
PLXNA3	1.11997	1.00398	3.41461	0.00117867	0.0142508	-1.03886
RBM39	1.10833	1.11598	3.41181	0.00118878	0.0143435	-1.04657
S100A11	1.2639	1.47468	3.41165	0.00118935	0.0143435	-1.047
CCL18	-1.55095	-1.69256	-3.41144	0.0011901	0.0143435	-1.04757
OR52B6	-1.77976	-1.7137	-3.41102	0.00119163	0.0143435	-1.04873
GPR25	0.739584	0.483437	3.4109	0.00119206	0.0143435	-1.04906
CRB2	-1.65368	-1.86581	-3.41077	0.00119253	0.0143435	-1.04941
PCDHB7	-2.07914	-2.09547	-3.40898	0.00119907	0.0144083	-1.05435
PTPRF	0.957822	0.640369	3.40871	0.00120005	0.0144083	-1.05508
ACTA1	-2.07054	-1.02703	-3.40818	0.00120197	0.0144083	-1.05652
TSSC4	0.966313	0.942122	3.40772	0.00120367	0.0144083	-1.0578
ABCA10	-1.42741	-1.43472	-3.40765	0.00120391	0.0144083	-1.05798
EIF4H	1.15921	1.46987	3.40759	0.00120415	0.0144083	-1.05816
NCSTN	1.14137	0.88027	3.40624	0.00120911	0.0144551	-1.06187
NDUFA10	1.2417	1.32303	3.40533	0.00121244	0.0144825	-1.06435
MAPK8IP3	1.69981	1.52905	3.40456	0.00121528	0.0144829	-1.06646
MON1B	1.2753	1.50489	3.40451	0.00121546	0.0144829	-1.0666
SFTPA2	-1.49863	-1.76648	-3.40447	0.0012156	0.0144829	-1.0667
OR5M1	-1.92285	-2.1165	-3.40362	0.00121875	0.0144898	-1.06904
OR2B6	-1.37712	-1.52724	-3.40359	0.00121886	0.0144898	-1.06912
CDRT15L2	0.871866	0.37912	3.40347	0.00121931	0.0144898	-1.06945
NXPH1	-1.75629	-1.96199	-3.40239	0.00122334	0.0145193	-1.07243
SHISA4	1.30446	1.4324	3.40185	0.00122535	0.0145193	-1.0739
ARL16	-1.63446	-0.51034	-3.40182	0.00122545	0.0145193	-1.07398
GNA14	-1.37385	-1.46576	-3.40152	0.00122655	0.0145193	-1.07479
HRCT1	-1.8952	-1.53693	-3.4014	0.00122703	0.0145193	-1.07514
UBL5	1.12783	1.36606	3.39813	0.00123927	0.0146432	-1.08409
TACC3	-1.23764	-1.39764	-3.39804	0.00123961	0.0146432	-1.08434
MAGEB4	-1.40023	-1.62557	-3.39542	0.00124952	0.0147275	-1.09152
COL27A1	1.50568	1.69269	3.39541	0.00124955	0.0147275	-1.09155
IGLON5	0.741157	0.407139	3.39499	0.00125114	0.0147275	-1.09269
TMEM161A	1.20175	1.22431	3.39462	0.00125253	0.0147275	-1.09369
PRPF39	-1.47042	-1.09734	-3.3945	0.001253	0.0147275	-1.09403
FAM53B	-1.15494	-0.561084	-3.39435	0.00125358	0.0147275	-1.09445
OR4C45	-1.59271	-1.76132	-3.39419	0.00125417	0.0147275	-1.09487
ECM2	-1.88994	-1.74527	-3.39376	0.00125582	0.0147344	-1.09606
NRARP	1.48036	1.61462	3.39297	0.00125884	0.0147574	-1.09823
NPEPL1	0.868384	0.617743	3.39018	0.00126954	0.0148703	-1.10586
TSPAN19	-1.67925	-1.79525	-3.38974	0.00127122	0.0148773	-1.10705
RING1	1.2261	1.36297	3.38861	0.00127558	0.0149045	-1.11014
STX10	1.48606	1.49905	3.38859	0.00127569	0.0149045	-1.11021
STRADA	-1.75269	-0.999734	-3.38771	0.00127909	0.0149314	-1.11261
GRPR	-1.6386	-1.89317	-3.38722	0.00128099	0.0149314	-1.11396
TMEM150A	1.73721	1.7889	3.38716	0.00128122	0.0149314	-1.11411
OR4N5	-1.55794	-1.84767	-3.38669	0.00128303	0.0149314	-1.11539
DNAJA3	-1.58646	-1.07899	-3.38656	0.00128355	0.0149314	-1.11576
DBP	-1.72315	-1.5895	-3.38619	0.00128498	0.0149314	-1.11676
GNG13	1.54997	1.28241	3.38579	0.00128656	0.0149314	-1.11786
BTG1	1.2451	1.18041	3.38578	0.00128659	0.0149314	-1.11789
TNNI1	0.873101	0.342828	3.38505	0.00128945	0.0149455	-1.11989
TNFRSF10D	1.51995	1.0424	3.3848	0.00129041	0.0149455	-1.12056
ZNF281	-1.95779	-1.77487	-3.38464	0.00129104	0.0149455	-1.121
SRRT	1.38451	1.57931	3.3838	0.00129432	0.0149709	-1.12328
SEH1L	-1.98356	-1.29447	-3.38317	0.00129681	0.0149872	-1.12502
LINC00474	-1.7968	-2.02103	-3.38247	0.00129955	0.0150065	-1.12692
GPI	1.23608	1.50423	3.38138	0.00130384	0.0150314	-1.12989
ZNF227	-1.61153	-1.13938	-3.38138	0.00130387	0.0150314	-1.12992
RBMXL2	-1.51113	-1.65509	-3.37975	0.00131032	0.0150931	-1.13436
CDYL2	-1.64214	-1.7154	-3.37887	0.00131383	0.015121	-1.13677
ATG9B	-1.49718	-0.902945	-3.37786	0.00131781	0.0151494	-1.1395
LYRM1	-1.57045	-1.33722	-3.3777	0.00131848	0.0151494	-1.13996
AEBP1	1.80889	2.43919	3.37673	0.00132237	0.0151815	-1.14261
PQBP1	1.03733	1.21509	3.37527	0.0013282	0.0152342	-1.14658
FAF2	-1.72235	-1.06995	-3.37503	0.00132915	0.0152342	-1.14722
ZFHX4	-1.32541	-1.22211	-3.3743	0.00133211	0.0152462	-1.14923
PPFIA2	-1.75949	-1.74148	-3.37404	0.00133314	0.0152462	-1.14993
DNTT	-1.46779	-1.75584	-3.37396	0.00133349	0.0152462	-1.15016
KRTCAP3	-1.50472	-1.49033	-3.37331	0.00133612	0.0152636	-1.15194
RASGRP3	-1.45286	-1.28685	-3.37211	0.00134095	0.0152816	-1.15519
SNTG2	-1.27777	-1.17351	-3.37191	0.00134178	0.0152816	-1.15575
RNASEH2A	0.985217	0.736812	3.37186	0.00134197	0.0152816	-1.15587
SLIT3	1.14959	1.28933	3.37157	0.00134314	0.0152816	-1.15666
AADAT	-1.86251	-1.18102	-3.37133	0.00134414	0.0152816	-1.15733
ERC2	-1.2908	-1.46969	-3.37129	0.0013443	0.0152816	-1.15744
OS9	1.27522	1.53807	3.37034	0.00134818	0.0153008	-1.16003
SYCP2	-1.44304	-1.60184	-3.37033	0.00134819	0.0153008	-1.16004
RSPO2	-1.56388	-1.85143	-3.37002	0.00134945	0.0153025	-1.16088
ID3	1.10849	1.16316	3.36921	0.00135277	0.0153151	-1.1631
LAD1	-1.43125	-1.71918	-3.36892	0.00135396	0.0153151	-1.16389
NET1	1.25387	1.45989	3.36879	0.0013545	0.0153151	-1.16425
OR56B4	-1.33283	-1.47274	-3.36868	0.00135496	0.0153151	-1.16456
ZNF675	1.08463	1.26504	3.36756	0.00135954	0.0153542	-1.16759
ERH	1.30081	1.65636	3.367	0.00136186	0.0153619	-1.16913
CHSY1	1.79215	1.59499	3.36686	0.00136243	0.0153619	-1.16951
NCAM2	0.924537	1.07011	3.36555	0.00136784	0.0154104	-1.17308
RAB39B	-1.61992	-1.86082	-3.36472	0.00137127	0.0154283	-1.17534
ZNF837	-1.22381	-1.19896	-3.36462	0.00137165	0.0154283	-1.17559
IFNA14	-1.45233	-1.73395	-3.36362	0.00137583	0.015452	-1.17833
MTPAP	-1.56397	-1.20757	-3.36358	0.00137598	0.015452	-1.17843
TCF12	-1.52171	-1.32584	-3.36309	0.00137801	0.0154622	-1.17975
TNFSF18	-1.72549	-1.58968	-3.36148	0.00138475	0.0155016	-1.18415
CLDN5	1.9039	2.10744	3.36144	0.00138489	0.0155016	-1.18424
LEUTX	-1.43784	-1.70508	-3.36143	0.00138493	0.0155016	-1.18427
SH3GL2	-1.83308	-2.01585	-3.36118	0.00138598	0.0155016	-1.18495
C3orf80	-1.5034	-1.39722	-3.36086	0.00138732	0.015504	-1.18582
TCERG1L	-1.68394	-1.88127	-3.36048	0.00138895	0.0155097	-1.18688
C1orf185	-1.70986	-1.80361	-3.35984	0.0013916	0.015515	-1.18859
RPS10	1.32354	1.71729	3.35983	0.00139166	0.015515	-1.18863
SLC29A1	1.12915	1.27095	3.35886	0.00139573	0.015548	-1.19127
TM4SF20	-1.3797	-1.46974	-3.35817	0.00139866	0.0155681	-1.19315
VWCE	0.832348	0.370039	3.35784	0.00140003	0.0155709	-1.19404
ZNF37A	1.36555	1.48993	3.35738	0.00140198	0.0155801	-1.19529
RHOB	2.16372	2.90906	3.35628	0.00140666	0.0156131	-1.19829
MS4A6E	-1.28705	-1.45012	-3.35608	0.00140751	0.0156131	-1.19884
RNF180	1.03825	1.12991	3.35588	0.00140835	0.0156131	-1.19937
MFSD8	-1.29579	-1.0628	-3.35561	0.0014095	0.0156131	-1.20011
PLP2	1.4293	1.65203	3.35535	0.00141058	0.0156131	-1.2008
HS3ST2	-2.00663	-2.13005	-3.35393	0.00141664	0.0156476	-1.20466
SNORA78	1.45591	1.57004	3.35386	0.00141694	0.0156476	-1.20485
FGA	-1.4761	-1.72974	-3.35374	0.00141747	0.0156476	-1.20519
BRK1	1.46593	1.79282	3.35346	0.00141865	0.0156476	-1.20594
S1PR3	1.14616	0.794296	3.3533	0.00141933	0.0156476	-1.20637
HECW1	-1.63084	-1.941	-3.35266	0.00142207	0.0156524	-1.20811
OR4K13	-1.5103	-1.79209	-3.35246	0.00142293	0.0156524	-1.20865
TMEM14B	1.09126	1.28624	3.35241	0.00142315	0.0156524	-1.20879
GRIA3	-1.824	-2.00687	-3.35189	0.00142537	0.0156644	-1.21019
SLC6A16	2.26912	1.48782	3.35104	0.00142905	0.0156924	-1.21252
KHDRBS1	1.34367	1.74791	3.34989	0.00143401	0.0157344	-1.21564
TMPRSS3	-1.70196	-1.92587	-3.34949	0.00143573	0.0157408	-1.21671
EHHADH	-1.73581	-1.85811	-3.34913	0.00143729	0.0157455	-1.21769
CSRNP1	1.28953	1.39585	3.348	0.0014422	0.0157776	-1.22076
SHROOM1	0.800545	0.584293	3.34793	0.00144249	0.0157776	-1.22094
ARNTL2	-1.8043	-1.8623	-3.34627	0.00144973	0.015844	-1.22545
VAT1	1.05654	1.18967	3.34571	0.00145219	0.015844	-1.22698
ASPSCR1	1.10577	1.1167	3.3457	0.00145223	0.015844	-1.227
TIMP4	-1.80835	-1.06219	-3.34549	0.00145313	0.015844	-1.22756
FAM135B	-1.43544	-1.7364	-3.34514	0.0014547	0.0158487	-1.22853
ZNF771	1.25552	1.10729	3.34297	0.0014642	0.0159212	-1.2344
UTS2R	1.02028	0.982632	3.34286	0.00146472	0.0159212	-1.23472
GALNT13	-1.72759	-1.94832	-3.34284	0.0014648	0.0159212	-1.23476
SNORA26	-1.57456	-0.898762	-3.34188	0.00146904	0.0159548	-1.23737
CYFIP2	-1.19822	-0.766827	-3.34123	0.0014719	0.0159734	-1.23911
NPC2	1.16557	1.36731	3.33879	0.00148274	0.0160785	-1.24572
PHF1	1.0715	1.12885	3.33841	0.00148444	0.0160843	-1.24675
GGN	1.09495	0.560625	3.33737	0.0014891	0.0161223	-1.24958
MOGAT1	-2.10144	-2.05429	-3.33628	0.00149398	0.0161524	-1.25252
SEC11A	1.30586	1.68946	3.33623	0.00149422	0.0161524	-1.25266
SPTAN1	1.31648	1.66027	3.3357	0.0014966	0.0161656	-1.2541
SLC9A4	1.54915	2.11281	3.33418	0.00150347	0.0162272	-1.25822
SLC9A3	-1.26333	-1.45515	-3.33284	0.00150954	0.0162729	-1.26185
VPS37A	-1.51957	-0.991078	-3.33224	0.00151226	0.0162729	-1.26347
TXLNG	-1.37075	-1.28201	-3.33195	0.00151357	0.0162729	-1.26425
KHSRP	1.30037	1.60634	3.33187	0.00151394	0.0162729	-1.26447
RPLP0	1.30177	1.64808	3.33171	0.00151467	0.0162729	-1.2649
LENG8	1.56039	1.86128	3.33157	0.00151529	0.0162729	-1.26527
OR51Q1	-1.24892	-1.05323	-3.33119	0.00151701	0.0162729	-1.26629
HABP2	-1.6757	-1.94714	-3.33118	0.00151709	0.0162729	-1.26633
ARPC3	1.21107	1.49362	3.33033	0.00152097	0.016292	-1.26863
TTC29	-1.81945	-2.14898	-3.33027	0.00152121	0.016292	-1.26878
KRT80	-1.51113	-1.60095	-3.32974	0.00152363	0.016299	-1.27021
KIAA0408	-1.57492	-0.87123	-3.32962	0.00152421	0.016299	-1.27055
ATP8A2	-1.50795	-1.81745	-3.32912	0.00152647	0.0163026	-1.27188
CFL1	0.878231	1.03305	3.32903	0.0015269	0.0163026	-1.27214
ZNF426	-1.44056	-1.24972	-3.32748	0.00153401	0.0163659	-1.27632
NME3	1.24285	1.43129	3.32499	0.00154553	0.0164762	-1.28305
PSD3	-1.40925	-1.26416	-3.32325	0.00155361	0.0165439	-1.28774
CPA4	-1.40192	-1.70298	-3.32311	0.00155427	0.0165439	-1.28812
SSBP1	1.10872	1.1147	3.32076	0.00156528	0.0166483	-1.29447
GNAL	1.04644	1.27063	3.32048	0.00156658	0.0166494	-1.29522
SCN4B	-1.60314	-0.991093	-3.31943	0.00157153	0.0166893	-1.29806
NBEA	-1.42459	-1.55309	-3.31812	0.0015777	0.0167419	-1.30158
OR6C2	-1.94053	-2.13991	-3.31771	0.00157968	0.0167501	-1.30271
PRSS58	-1.59213	-1.88356	-3.31611	0.00158726	0.0168129	-1.30702
SEC24C	1.28174	1.30145	3.31585	0.00158851	0.0168129	-1.30773
KBTBD12	-1.93174	-0.996724	-3.31547	0.0015903	0.0168129	-1.30874
G2E3	-1.4668	-1.5197	-3.31544	0.00159044	0.0168129	-1.30882
IL32	1.58739	1.10718	3.31417	0.0015965	0.016852	-1.31224
IQSEC2	1.30127	1.5758	3.31416	0.00159657	0.016852	-1.31228
OPN5	-1.5987	-1.91066	-3.31282	0.00160298	0.0169068	-1.31589
CRISPLD1	-1.76341	-1.9027	-3.31205	0.00160667	0.0169329	-1.31795
OPN1MW	1.0174	0.375311	3.31151	0.00160927	0.0169474	-1.31941
FAM163A	-1.60568	-1.92645	-3.31005	0.00161632	0.0170087	-1.32334
ISL1	-1.41108	-1.69136	-3.30941	0.00161945	0.0170194	-1.32508
DHCR24	-2.10632	-1.78814	-3.30925	0.0016202	0.0170194	-1.32549
GALNT1	-1.15686	-0.940969	-3.30908	0.00162101	0.0170194	-1.32594
ARF1	1.27546	1.49524	3.30859	0.00162341	0.0170197	-1.32728
CTDSP1	1.1151	1.2522	3.30842	0.00162421	0.0170197	-1.32772
SELPLG	0.885162	0.54042	3.30832	0.00162472	0.0170197	-1.328
SLC15A1	-1.50916	-1.63086	-3.30799	0.00162633	0.0170237	-1.32889
CBLN3	-1.87113	-1.30748	-3.30583	0.00163687	0.0171183	-1.3347
HERC3	-1.35473	-1.3193	-3.30564	0.00163783	0.0171183	-1.33523
ZNF565	-1.54812	-1.40864	-3.30479	0.00164196	0.0171485	-1.33749
CPXM2	1.24139	1.37954	3.30316	0.00164998	0.0172145	-1.34187
FAM189B	1.16458	0.845942	3.30284	0.00165157	0.0172145	-1.34274
CYP4F11	-2.44033	-2.04329	-3.30276	0.001652	0.0172145	-1.34297
GBE1	1.22475	1.16687	3.30149	0.00165825	0.0172609	-1.34637
ODF1	-1.50791	-1.83196	-3.30135	0.00165895	0.0172609	-1.34675
CDH22	0.878724	0.582483	3.3011	0.00166018	0.0172609	-1.34741
ZNF770	1.24776	1.48537	3.30055	0.00166292	0.0172764	-1.3489
CCDC88C	0.929254	0.695001	3.30012	0.00166508	0.0172772	-1.35006
SSX1	-1.49005	-1.73898	-3.29985	0.00166641	0.0172772	-1.35078
LGALS7	0.939302	0.946418	3.29979	0.00166673	0.0172772	-1.35095
VAX2	1.95379	1.93181	3.2978	0.00167667	0.0173673	-1.3563
CHRNA9	-1.74418	-1.97982	-3.2972	0.00167967	0.0173854	-1.35791
C3AR1	0.862038	0.142339	3.29672	0.00168209	0.0173906	-1.3592
PDYN	-1.43274	-1.75144	-3.2966	0.00168268	0.0173906	-1.35951
ATP2B2	-1.15058	-0.824005	-3.29593	0.00168605	0.0174124	-1.36131
MYBPC1	-1.41825	-1.67969	-3.29546	0.00168839	0.0174237	-1.36256
PI16	-2.13227	-0.584534	-3.29421	0.00169472	0.017476	-1.36592
C17orf78	-1.33982	-1.58671	-3.29365	0.00169754	0.0174921	-1.36742
CDK9	1.12249	1.23249	3.29297	0.00170102	0.017515	-1.36926
LRRN2	0.804475	0.606321	3.29208	0.00170554	0.0175485	-1.37164
HMMR	-1.36699	-1.63646	-3.29156	0.00170817	0.0175625	-1.37303
DDIT4	1.46708	1.31606	3.29035	0.00171437	0.0176132	-1.37628
ZNF205	0.832869	0.760284	3.28946	0.00171895	0.0176472	-1.37869
STARD3	1.44494	1.05811	3.28902	0.00172118	0.017657	-1.37985
RAB3C	-1.43185	-1.5971	-3.28864	0.00172315	0.0176589	-1.38088
STARD6	-1.54186	-1.84093	-3.28849	0.0017239	0.0176589	-1.38127
PSG3	-1.62674	-1.92067	-3.28817	0.00172556	0.0176628	-1.38213
TMEM59	0.93057	0.985442	3.2858	0.00173779	0.0177749	-1.38848
PDLIM2	1.32389	0.912094	3.28396	0.00174735	0.0178595	-1.39341
GCNT3	-1.47139	-1.73864	-3.28278	0.00175351	0.0179093	-1.39657
G6PC3	-0.915589	-0.476772	-3.28226	0.00175626	0.0179175	-1.39798
RNF17	-1.39835	-1.58151	-3.28213	0.00175689	0.0179175	-1.3983
LHX4	-1.55329	-1.78381	-3.28134	0.00176106	0.0179389	-1.40043
KRTAP5-11	0.880071	0.912303	3.28124	0.00176158	0.0179389	-1.4007
NUPR1	1.41351	1.86314	3.28073	0.00176426	0.0179531	-1.40206
MYLK4	-1.76755	-1.69515	-3.28021	0.001767	0.0179574	-1.40346
TNP2	0.99261	0.531433	3.27993	0.00176847	0.0179574	-1.4042
RRN3	-1.76384	-1.19804	-3.27956	0.00177044	0.0179574	-1.40521
SPRR2F	0.94459	0.966694	3.27944	0.00177103	0.0179574	-1.40551
ADAMTS6	-1.04963	-1.05392	-3.27934	0.00177158	0.0179574	-1.40578
MINK1	-1.49766	-1.33956	-3.27918	0.00177245	0.0179574	-1.40622
RAB9B	-1.79433	-1.26936	-3.27871	0.00177491	0.0179692	-1.40747
GHR	-1.65414	-1.67775	-3.27724	0.00178271	0.018035	-1.41141
ARPC2	0.992205	1.17152	3.27399	0.00180002	0.0181923	-1.42009
ZMYND8	0.861844	0.529614	3.27383	0.00180088	0.0181923	-1.42052
PCDHB16	-1.70045	-1.34116	-3.27218	0.00180973	0.0182684	-1.42492
MYZAP	-1.43874	-1.4033	-3.2699	0.00182206	0.0183795	-1.43102
KIF5A	-1.03082	-0.927938	-3.269	0.00182695	0.0184154	-1.43343
PCDHA9	-1.4125	-1.68447	-3.26861	0.00182906	0.0184234	-1.43447
C2orf68	-1.30979	-0.902692	-3.26735	0.00183593	0.0184683	-1.43783
MTSS1	-1.50286	-1.20875	-3.2673	0.00183619	0.0184683	-1.43796
ELF5	-1.45344	-1.75992	-3.26594	0.00184367	0.0185301	-1.44161
NOX4	-1.67679	-1.62504	-3.2648	0.00184987	0.018579	-1.44462
METTL7A	1.05163	1.3039	3.26442	0.00185198	0.0185867	-1.44564
DAZAP2	1.44859	1.95282	3.26362	0.00185641	0.0186178	-1.44779
SNORD4A	-1.68347	-1.52833	-3.26269	0.00186151	0.0186372	-1.45025
HCST	1.16254	0.808759	3.26237	0.00186327	0.0186372	-1.45111
RGS13	-1.43504	-1.76238	-3.26225	0.00186396	0.0186372	-1.45144
ESAM	1.00289	1.25902	3.262	0.00186537	0.0186372	-1.45212
OR4D9	-1.38257	-1.65797	-3.26188	0.00186603	0.0186372	-1.45243
YKT6	-0.97347	-0.929311	-3.26181	0.0018664	0.0186372	-1.45261
CRTC1	0.865062	0.48353	3.26125	0.00186948	0.0186545	-1.45409
RPL17	1.189	1.47999	3.26084	0.0018718	0.0186642	-1.4552
TRIM36	-1.65364	-1.05495	-3.25729	0.0018916	0.0188481	-1.46465
EGFL8	1.42866	1.52399	3.25663	0.0018953	0.0188714	-1.4664
PAK4	0.984264	0.343118	3.25512	0.00190383	0.0189334	-1.47044
CWF19L1	-2.13732	-1.86765	-3.25496	0.00190476	0.0189334	-1.47087
OR6B2	-1.02928	-0.938946	-3.2548	0.00190561	0.0189334	-1.47128
IFNA10	-1.44577	-1.73416	-3.25433	0.00190831	0.0189419	-1.47255
SAMD11	1.00788	1.18438	3.25348	0.00191314	0.0189419	-1.47481
METTL4	1.3322	1.08852	3.25337	0.00191374	0.0189419	-1.4751
GPR137C	-1.85185	-1.5216	-3.25302	0.00191574	0.0189419	-1.47603
TAGLN	1.56835	2.06736	3.25272	0.00191745	0.0189419	-1.47683
LMAN2L	-1.10821	-0.676308	-3.25265	0.00191785	0.0189419	-1.47702
MAST4	1.37885	1.15429	3.25245	0.00191899	0.0189419	-1.47756
PIGC	-1.3347	-0.792804	-3.25217	0.00192059	0.0189419	-1.4783
LEP	-1.83572	-1.97397	-3.25214	0.00192076	0.0189419	-1.47838
OR4F29	-1.69608	-1.83281	-3.25208	0.0019211	0.0189419	-1.47854
IGSF9B	0.962825	1.18816	3.25201	0.00192149	0.0189419	-1.47872
CAPN8	-1.56461	-1.89655	-3.25025	0.00193154	0.0190275	-1.4834
KIF27	-1.42771	-1.59675	-3.24919	0.00193761	0.0190738	-1.48622
PHC3	1.06741	1.25246	3.24802	0.00194431	0.0191261	-1.48932
SMTNL1	1.17477	0.985281	3.24766	0.00194642	0.0191309	-1.49029
RIMS2	-1.25977	-1.45534	-3.24746	0.00194754	0.0191309	-1.49081
SH3BGRL2	-1.34093	-1.36865	-3.24654	0.00195288	0.0191579	-1.49326
HMBS	0.742229	0.592551	3.24651	0.00195306	0.0191579	-1.49335
ZNF239	-1.26011	-1.16157	-3.2459	0.00195659	0.019179	-1.49497
OR52E8	-1.51787	-1.78031	-3.24504	0.00196156	0.0192142	-1.49725
ATF2	-1.44059	-0.622351	-3.24441	0.00196523	0.0192183	-1.49892
AP2S1	1.33314	1.45703	3.24435	0.00196559	0.0192183	-1.49909
ERCC2	1.00741	1.03462	3.24393	0.00196804	0.0192183	-1.5002
VDAC2	1.05481	1.2676	3.24378	0.00196893	0.0192183	-1.50061
POLR2F	1.36228	1.72504	3.24357	0.00197012	0.0192183	-1.50115
TWIST2	-1.11923	-1.27005	-3.24354	0.00197029	0.0192183	-1.50123
APLP2	1.52161	2.03188	3.24318	0.00197241	0.0192254	-1.50219
CCDC110	-1.81225	-1.97111	-3.24219	0.00197821	0.0192684	-1.50483
DDX39B	0.823232	0.772914	3.24156	0.00198188	0.0192907	-1.50649
DNAH6	-1.69826	-1.99768	-3.24122	0.00198388	0.0192966	-1.5074
ROR1	-1.51102	-0.751242	-3.24075	0.00198665	0.01931	-1.50865
APP	1.3312	1.78244	3.24014	0.00199023	0.0193198	-1.51026
GPC5	-1.40109	-1.28066	-3.23998	0.00199116	0.0193198	-1.51068
PFKP	1.15428	1.36007	3.23987	0.00199183	0.0193198	-1.51098
OLFML2A	1.1894	1.34062	3.239	0.00199698	0.0193562	-1.5133
SLC16A8	-1.42659	-1.65974	-3.23854	0.00199965	0.0193685	-1.5145
TMEM213	-1.34026	-1.63671	-3.23741	0.00200637	0.0194201	-1.51751
SAMD12	-1.39066	-1.33622	-3.23697	0.00200898	0.0194275	-1.51868
HOXD13	-1.53034	-1.84593	-3.23669	0.00201064	0.0194275	-1.51942
ZSWIM2	-1.57878	-1.84839	-3.23649	0.00201181	0.0194275	-1.51994
SNORD9	-1.6098	-1.70177	-3.23615	0.00201389	0.0194275	-1.52087
EMILIN1	1.08616	0.985833	3.2361	0.00201413	0.0194275	-1.52097
ATP6V1H	-1.30388	-1.16238	-3.23561	0.0020171	0.0194426	-1.52229
HMGXB3	1.24921	0.803597	3.23452	0.00202357	0.0194914	-1.52517
GPR135	-1.36744	-0.921892	-3.23265	0.00203479	0.0195757	-1.53013
ARHGEF10L	1.58651	1.9435	3.23259	0.00203514	0.0195757	-1.53028
FGF3	1.16367	0.940497	3.23219	0.00203755	0.0195832	-1.53134
SLC13A1	-1.40007	-1.70468	-3.232	0.00203874	0.0195832	-1.53186
SLITRK2	-1.70051	-2.03745	-3.23163	0.00204095	0.0195909	-1.53284
ZFP37	-1.44798	-1.59522	-3.23079	0.002046	0.0196257	-1.53505
TTPA	-1.43747	-1.75465	-3.22968	0.00205272	0.0196742	-1.53799
TSLP	-2.1538	-2.32021	-3.22945	0.00205413	0.0196742	-1.53861
MYH4	-1.38464	-1.65584	-3.22919	0.00205573	0.0196742	-1.53931
ZFX	-1.70749	-0.874122	-3.22902	0.00205672	0.0196742	-1.53974
RAPH1	0.837256	0.910139	3.2279	0.00206356	0.0197261	-1.54272
TAAR6	-1.35813	-1.67256	-3.22749	0.00206604	0.0197362	-1.5438
IL17RA	1.32706	0.874611	3.22632	0.00207322	0.0197718	-1.54691
ZNF155	-1.29255	-0.981498	-3.22614	0.00207429	0.0197718	-1.54737
NCK1	-1.4025	-1.31973	-3.22608	0.00207466	0.0197718	-1.54753
TMEM67	-1.2952	-1.56667	-3.22575	0.00207669	0.0197718	-1.5484
ZNF555	-1.82008	-1.40051	-3.22562	0.00207752	0.0197718	-1.54876
PRDX6	1.08113	1.27198	3.22539	0.00207888	0.0197718	-1.54935
ADAM30	-1.4241	-1.7497	-3.22525	0.00207974	0.0197718	-1.54972
KIF26B	0.843241	0.366528	3.22496	0.00208151	0.0197751	-1.55048
HSP90B1	1.34157	1.76572	3.22471	0.00208311	0.0197767	-1.55117
CPSF7	1.05841	1.19846	3.22383	0.0020885	0.0198143	-1.55349
VSIG2	1.43361	1.23192	3.2236	0.00208993	0.0198143	-1.5541
ZNF514	-1.87394	-1.63089	-3.22333	0.00209156	0.0198163	-1.5548
RRP15	-1.44377	-1.08819	-3.22291	0.0020942	0.0198277	-1.55593
FAM156B	-1.33271	-1.32602	-3.22201	0.00209973	0.0198665	-1.5583
ALDH5A1	-1.46285	-1.33803	-3.2217	0.00210164	0.0198711	-1.55911
KBTBD6	-1.62266	-1.47528	-3.22136	0.00210377	0.0198769	-1.56002
OR2T8	-1.37443	-1.49563	-3.22114	0.00210511	0.0198769	-1.56059
RPL11	1.5262	2.05789	3.21966	0.00211431	0.0199403	-1.5645
ANKRD40	1.16119	1.3821	3.2196	0.0021147	0.0199403	-1.56467
TRIM32	-1.82522	-1.38353	-3.21858	0.0021211	0.019987	-1.56738
HTR1A	-1.22377	-1.47804	-3.21815	0.00212379	0.0199988	-1.56851
SNORD72	-1.43609	-1.67799	-3.21598	0.00213737	0.020113	-1.57422
FOXD1	-1.50282	-1.03239	-3.21442	0.00214723	0.0201921	-1.57835
FST	-1.48531	-1.582	-3.2138	0.0021512	0.0202157	-1.58001
GCG	-1.63995	-1.84076	-3.21347	0.00215324	0.0202212	-1.58086
USP44	-1.47427	-1.67794	-3.21321	0.0021549	0.0202231	-1.58155
RNASE9	-1.45624	-1.81453	-3.21261	0.00215875	0.0202333	-1.58315
CALB1	-1.40112	-1.6427	-3.21218	0.00216146	0.0202333	-1.58427
MIF	1.06127	1.26371	3.21217	0.00216151	0.0202333	-1.58429
LDHAL6B	-1.68506	-1.79253	-3.21212	0.00216182	0.0202333	-1.58442
FBXL19	0.834748	0.612531	3.21109	0.00216843	0.0202815	-1.58715
CPNE1	1.26971	1.59224	3.21055	0.00217184	0.0202831	-1.58856
DPP4	-1.34388	-1.58596	-3.21051	0.00217209	0.0202831	-1.58867
ACTR3	1.122	1.37702	3.21037	0.00217298	0.0202831	-1.58903
FREM3	-1.35001	-1.56936	-3.20977	0.00217683	0.0203037	-1.59062
CYP19A1	-1.3756	-1.62202	-3.20937	0.00217942	0.0203037	-1.59169
LINC00242	-1.65615	-1.99601	-3.2092	0.0021805	0.0203037	-1.59213
OR4K15	-1.53683	-1.8875	-3.20912	0.00218104	0.0203037	-1.59235
BCAR3	-1.62597	-1.50896	-3.20757	0.00219098	0.0203825	-1.59642
OR2G3	-1.49782	-1.75808	-3.20623	0.00219965	0.0204496	-1.59997
ZNF750	-1.21928	-1.33798	-3.20477	0.00220909	0.0205005	-1.6038
NKD2	0.855627	0.810096	3.20472	0.00220941	0.0205005	-1.60393
IRGC	-1.38327	-1.62539	-3.2047	0.00220957	0.0205005	-1.604
L3MBTL4	-1.53505	-1.27366	-3.20395	0.00221444	0.020532	-1.60597
EIF3K	1.19359	1.38621	3.20357	0.00221694	0.0205415	-1.60698
GC	-1.41992	-1.68255	-3.19914	0.00224595	0.0207963	-1.61863
DOK5	-1.19729	-1.21572	-3.19838	0.00225101	0.0208294	-1.62064
OTX2	-1.43397	-1.77766	-3.19708	0.0022596	0.0208949	-1.62405
CLEC3A	-1.68257	-1.83471	-3.19621	0.00226536	0.0209342	-1.62633
CD151	1.56943	2.08036	3.19547	0.00227028	0.0209657	-1.62828
GRIK1	-1.26718	-1.46666	-3.19447	0.00227701	0.0210139	-1.63093
SERINC3	1.30426	1.57156	3.19417	0.002279	0.0210183	-1.63171
EMP3	1.36881	1.66751	3.19372	0.00228198	0.0210272	-1.63288
RNF43	-2.07472	-2.22845	-3.19357	0.00228299	0.0210272	-1.63328
PICALM	1.64046	2.23994	3.19321	0.00228542	0.021028	-1.63423
GOLGA6L9	1.02367	0.81924	3.19311	0.00228611	0.021028	-1.6345
AGAP3	1.33263	1.63202	3.19252	0.00229007	0.0210384	-1.63605
SLC17A1	-1.44085	-1.73807	-3.19249	0.00229028	0.0210384	-1.63613
SIM1	0.852575	0.720053	3.19189	0.00229431	0.0210583	-1.63771
PPIL3	-1.50422	-0.897308	-3.19171	0.00229548	0.0210583	-1.63816
NAMPT	1.19352	0.909229	3.1914	0.00229762	0.021064	-1.639
CDKN3	-1.95661	-1.90546	-3.19111	0.00229952	0.0210647	-1.63974
NEAT1	1.55732	2.13765	3.19093	0.00230073	0.0210647	-1.64021
CXCL12	1.48997	1.11994	3.18988	0.00230783	0.021115	-1.64297
PSD4	0.727943	0.70558	3.18945	0.00231074	0.021115	-1.6441
TUBB	1.0698	1.20661	3.18945	0.00231078	0.021115	-1.64411
PLEKHG3	1.61097	2.16127	3.18846	0.00231751	0.0211625	-1.64672
LBX2	0.873109	0.733433	3.18746	0.00232431	0.0212105	-1.64934
RPS18	1.30941	1.63499	3.18724	0.00232582	0.0212105	-1.64992
COX7C	1.15295	1.3805	3.18679	0.00232886	0.0212243	-1.65109
SLC40A1	1.67358	0.965659	3.18622	0.00233277	0.0212324	-1.65259
MED12L	-1.43758	-1.74092	-3.18621	0.00233281	0.0212324	-1.65261
PRDM15	-1.46714	-1.29428	-3.18582	0.00233552	0.0212431	-1.65365
RNF157	-1.25361	-1.37039	-3.18269	0.00235703	0.0214247	-1.66186
MCPH1	-1.49049	-1.15212	-3.18134	0.00236636	0.021489	-1.66539
LALBA	-1.57297	-1.67098	-3.18122	0.0023672	0.021489	-1.66571
ZNF8	-1.19129	-0.601874	-3.18075	0.00237047	0.0215047	-1.66695
IDH2	-1.18665	-0.850439	-3.18008	0.00237508	0.0215324	-1.66869
LYZL4	-1.66109	-1.9811	-3.17873	0.00238447	0.0216035	-1.67222
STX4	1.32864	1.06848	3.17811	0.00238882	0.0216169	-1.67385
CDSN	-1.75317	-1.73438	-3.17808	0.00238908	0.0216169	-1.67394
COL13A1	1.25621	1.39993	3.17774	0.00239145	0.0216243	-1.67483
TGIF1	1.17849	0.873984	3.17751	0.00239304	0.0216246	-1.67543
SNORA74A	-1.30929	-1.58386	-3.17714	0.00239561	0.0216337	-1.67639
LGI1	-1.41348	-1.10026	-3.17681	0.00239797	0.0216375	-1.67727
TMEM150C	-1.658	-1.72897	-3.17664	0.00239914	0.0216375	-1.67771
RPS17	1.43539	1.92639	3.1755	0.00240717	0.0216919	-1.6807
SPEN	0.931048	0.695164	3.17534	0.0024083	0.0216919	-1.68112
MRM1	-0.873033	-0.835351	-3.1748	0.00241208	0.0217119	-1.68252
TUBA4A	1.08488	1.29428	3.17445	0.00241453	0.0217198	-1.68343
UBE2E1	-1.88861	-0.884766	-3.17423	0.00241613	0.0217202	-1.68402
FAM83C	-1.42833	-1.54235	-3.17277	0.00242648	0.0217991	-1.68785
ZBTB9	-1.57908	-1.45519	-3.17248	0.00242851	0.0218032	-1.6886
RNF224	0.78014	0.595433	3.17219	0.00243059	0.0218077	-1.68936
SCRN3	-1.41911	-1.01841	-3.17153	0.00243526	0.0218355	-1.69108
CLUL1	-1.54516	-1.86339	-3.17105	0.00243866	0.0218445	-1.69233
MRPS6	1.12328	1.37751	3.17095	0.0024394	0.0218445	-1.6926
VWF	1.62549	1.59416	3.17056	0.00244215	0.021855	-1.69361
RIC8B	-1.80506	-1.67759	-3.16993	0.00244665	0.0218585	-1.69526
BTG3	0.979735	0.925419	3.16987	0.00244711	0.0218585	-1.69542
PDSS2	-1.74712	-1.67317	-3.16963	0.00244884	0.0218585	-1.69606
TMEM218	-1.47838	-1.08453	-3.16963	0.00244885	0.0218585	-1.69606
TBPL1	1.30899	1.05131	3.16877	0.00245502	0.021878	-1.69831
MRGPRE	0.795321	0.289543	3.16864	0.00245594	0.021878	-1.69865
NRK	-1.80188	-2.02204	-3.16858	0.00245632	0.021878	-1.69878
AK5	-2.05709	-1.74212	-3.16844	0.00245733	0.021878	-1.69915
TRHDE	-1.4107	-1.7464	-3.16729	0.00246565	0.0219379	-1.70218
MORC2	-1.50096	-1.44296	-3.16691	0.00246838	0.0219482	-1.70317
FAM180B	0.758434	0.739738	3.16637	0.00247225	0.0219685	-1.70457
HSFY2	-1.52496	-1.8199	-3.16594	0.00247539	0.021974	-1.7057
KLHL21	1.36795	1.7504	3.16585	0.00247603	0.021974	-1.70594
FAM83B	-1.34977	-1.64115	-3.16506	0.00248172	0.0220104	-1.70799
MCHR2	-1.73203	-1.89346	-3.16447	0.002486	0.0220342	-1.70953
UBE2E2	-1.34663	-0.977239	-3.16325	0.00249487	0.022075	-1.71272
KIF16B	-1.47444	-1.26789	-3.16309	0.00249607	0.022075	-1.71315
COX7A1	1.43881	1.93197	3.16306	0.00249624	0.022075	-1.71321
COX10	-1.81837	-1.13312	-3.16297	0.00249696	0.022075	-1.71346
HOXB13	-1.07445	-1.32956	-3.16199	0.00250411	0.0220946	-1.71602
SSTR1	-1.74835	-1.482	-3.16193	0.00250449	0.0220946	-1.71616
ADH7	-1.471	-1.80115	-3.16187	0.00250497	0.0220946	-1.71633
OR10H2	0.783534	0.465292	3.16179	0.00250554	0.0220946	-1.71653
FKBP2	1.04093	1.31191	3.16119	0.00250995	0.0221194	-1.71811
FKBP1A	1.22328	1.609	3.16097	0.00251155	0.0221195	-1.71868
HSD17B3	-1.61325	-1.41259	-3.16033	0.00251624	0.0221468	-1.72035
LDLRAD2	-1.47805	-1.72727	-3.15972	0.00252074	0.0221555	-1.72194
ANKRD42	1.01321	1.22851	3.15956	0.00252192	0.0221555	-1.72236
RHOT1	-1.63954	-1.06642	-3.15954	0.00252203	0.0221555	-1.7224
C4orf48	1.15017	1.16902	3.15842	0.00253033	0.0222144	-1.72534
FCHO2	-1.4984	-1.16824	-3.15773	0.00253539	0.0222447	-1.72712
POTEM	1.40093	1.93762	3.15676	0.00254257	0.0222898	-1.72965
BAG6	1.38676	1.77177	3.1566	0.00254374	0.0222898	-1.73007
AP3S1	1.18722	1.48786	3.15631	0.00254592	0.0222949	-1.73083
CHAC2	-1.29177	-1.5637	-3.15605	0.00254781	0.0222974	-1.7315
ANGPTL7	-1.25889	-1.30805	-3.15535	0.00255306	0.0223138	-1.73334
BLVRB	0.999278	1.04121	3.15522	0.00255403	0.0223138	-1.73368
TMEM132D	-1.32305	-1.62981	-3.15515	0.00255452	0.0223138	-1.73385
ARMC3	-1.54738	-1.82149	-3.15394	0.00256356	0.0223651	-1.73701
CFHR4	-1.39674	-1.73785	-3.15393	0.00256361	0.0223651	-1.73702
UGT2A1	-1.40356	-1.73592	-3.15367	0.0025656	0.0223685	-1.73772
TMPRSS11B	-1.37108	-1.72294	-3.15288	0.00257149	0.0224057	-1.73977
CDC42EP3	-1.90553	-1.8368	-3.15252	0.0025742	0.0224152	-1.74071
IER3	1.39702	1.65867	3.152	0.00257807	0.0224349	-1.74206
ZNF615	-1.71945	-1.43928	-3.15129	0.00258344	0.0224639	-1.74391
DAZL	-1.43785	-1.80979	-3.15113	0.00258465	0.0224639	-1.74433
CER1	-1.40912	-1.73002	-3.1508	0.00258712	0.0224714	-1.74519
LRRC3B	-1.4057	-1.73824	-3.15038	0.00259026	0.0224846	-1.74627
FKBPL	-1.38474	-1.37231	-3.14987	0.00259416	0.0224929	-1.74762
SH3BP2	-1.94449	-1.59206	-3.1493	0.00259846	0.0224929	-1.7491
ZC3H10	0.71486	0.35684	3.1493	0.00259849	0.0224929	-1.74911
ADAMTS13	0.837735	0.517265	3.14926	0.00259874	0.0224929	-1.74919
AKAP13	0.908265	0.71039	3.14918	0.00259932	0.0224929	-1.7494
RNF5	0.994506	0.94965	3.14849	0.0026046	0.0225246	-1.75121
CBX7	0.767471	0.754847	3.14786	0.00260934	0.0225515	-1.75283
CCNB1IP1	-1.12412	-0.596183	-3.14634	0.00262092	0.0225886	-1.75679
EML3	-1.2088	-0.923526	-3.14628	0.00262139	0.0225886	-1.75695
SNORD125	-1.22088	-1.44493	-3.14626	0.00262152	0.0225886	-1.757
PRSS33	-0.937841	-1.01572	-3.14617	0.00262224	0.0225886	-1.75724
STK38L	-1.67971	-0.969676	-3.14604	0.00262325	0.0225886	-1.75759
PSME4	-1.18282	-0.709979	-3.14595	0.00262394	0.0225886	-1.75782
AADACL3	0.879405	1.00556	3.14534	0.00262858	0.0225886	-1.7594
FAM153A	-1.43298	-1.70042	-3.14522	0.00262948	0.0225886	-1.75971
OSBPL11	-1.70727	-0.947514	-3.1451	0.00263044	0.0225886	-1.76003
SLC1A2	-1.50203	-1.53555	-3.145	0.00263117	0.0225886	-1.76028
ANGPT2	0.94912	0.896704	3.14495	0.00263154	0.0225886	-1.76041
KCTD19	0.914002	0.529253	3.1431	0.00264574	0.0226965	-1.76522
GSK3A	1.10527	1.15289	3.14252	0.00265021	0.022709	-1.76673
CACNA1H	1.20923	1.44773	3.14249	0.00265048	0.022709	-1.76682
PHYH	-1.3207	-1.22849	-3.14068	0.00266445	0.0228011	-1.77152
MANEAL	0.674781	0.379791	3.14041	0.00266652	0.0228011	-1.77221
CYB5R3	1.49082	1.98697	3.14039	0.00266672	0.0228011	-1.77228
LNX2	-1.45142	-1.07311	-3.14025	0.00266779	0.0228011	-1.77264
PGF	1.17632	0.729499	3.13918	0.00267609	0.0228451	-1.77541
CASC3	1.06304	1.24952	3.13916	0.00267623	0.0228451	-1.77546
MT1H	1.37168	1.65063	3.13796	0.00268558	0.0229107	-1.77857
CD207	-1.41247	-1.4665	-3.13701	0.002693	0.0229483	-1.78104
SOD1	1.48999	2.04279	3.13698	0.00269328	0.0229483	-1.78113
GALNT3	-1.6956	-1.74686	-3.1364	0.00269778	0.0229725	-1.78263
ZNF688	1.26266	1.15221	3.1352	0.00270721	0.0230387	-1.78575
SIT1	-1.13708	-1.37911	-3.13499	0.00270889	0.0230388	-1.7863
SYT2	0.898369	0.631523	3.13457	0.00271215	0.0230525	-1.78737
FXYD5	1.30503	1.07689	3.13257	0.00272797	0.0231727	-1.79257
CXADR	-1.29921	-1.49916	-3.13225	0.00273051	0.0231801	-1.7934
C5orf64	-1.26634	-1.60262	-3.1313	0.00273804	0.0232179	-1.79586
ABCA12	-1.52022	-1.86572	-3.13127	0.00273831	0.0232179	-1.79595
U2AF1	1.38596	1.85156	3.13056	0.00274392	0.0232513	-1.79778
PAFAH1B1	1.14518	1.45107	3.13005	0.00274797	0.0232546	-1.79909
WDR55	0.806556	0.392591	3.1296	0.00275158	0.0232546	-1.80027
CHIC1	-1.44734	-0.91145	-3.1295	0.00275241	0.0232546	-1.80054
PSG5	-1.14211	-1.39105	-3.12935	0.00275359	0.0232546	-1.80092
PSCA	-1.46324	-1.76393	-3.12929	0.00275403	0.0232546	-1.80106
C10orf99	-1.31906	-1.60865	-3.12907	0.00275584	0.0232546	-1.80165
NPDC1	1.5142	1.67603	3.12894	0.00275684	0.0232546	-1.80198
SBNO2	1.21125	1.61278	3.12883	0.00275771	0.0232546	-1.80226
UGGT2	-1.46321	-1.19415	-3.12845	0.0027608	0.0232665	-1.80326
RBAK	-1.7264	-1.35401	-3.12675	0.00277442	0.0233671	-1.80765
GTF2H3	-1.69037	-1.53201	-3.12617	0.0027791	0.023386	-1.80916
PPP1R14A	1.83734	2.56712	3.12605	0.00278004	0.023386	-1.80946
RTP1	-1.30977	-1.53108	-3.12538	0.00278549	0.0234087	-1.81121
RNF215	0.981359	0.972172	3.12522	0.00278677	0.0234087	-1.81162
SLC25A38	-1.58999	-1.23966	-3.12509	0.00278779	0.0234087	-1.81195
DCLK2	-1.35528	-1.14353	-3.12444	0.00279311	0.0234391	-1.81365
C18orf32	-1.49614	-0.906983	-3.12369	0.00279913	0.0234614	-1.81557
C2CD3	-0.942366	-0.758445	-3.12369	0.00279914	0.0234614	-1.81558
NCKAP5L	0.975349	1.21352	3.12345	0.00280112	0.0234638	-1.81621
LRP8	-1.69349	-1.56738	-3.1227	0.0028072	0.0235006	-1.81814
MARCKS	1.61314	1.07252	3.1219	0.00281368	0.0235406	-1.8202
SMPD4	1.02189	1.19243	3.12151	0.00281685	0.023553	-1.82121
FRRS1	-1.53734	-1.78742	-3.12119	0.0028195	0.0235609	-1.82205
MYLK	1.43107	1.89839	3.11967	0.00283195	0.0236507	-1.82598
NMUR1	1.36795	1.00793	3.11806	0.00284519	0.023747	-1.83015
KRTAP5-3	-1.13767	-1.23766	-3.11772	0.00284803	0.0237564	-1.83104
UGT3A2	-1.1277	-1.0346	-3.11609	0.00286147	0.0238542	-1.83524
ZNF334	-1.55183	-1.49991	-3.11562	0.00286535	0.0238722	-1.83645
IL22RA1	-1.34154	-1.68675	-3.11515	0.00286925	0.0238868	-1.83767
SPOCK3	-1.83974	-2.13291	-3.11495	0.0028709	0.0238868	-1.83818
DNAH14	-1.39522	-1.42213	-3.11479	0.00287227	0.0238868	-1.83861
RAE1	1.36644	1.32462	3.11217	0.00289408	0.0240538	-1.84536
IGFBP5	1.16748	1.33633	3.11193	0.00289611	0.0240563	-1.84599
UNC79	-1.30346	-1.65548	-3.11128	0.00290155	0.024087	-1.84766
APOH	-1.40303	-1.6793	-3.11064	0.00290697	0.0241176	-1.84933
RNF150	-1.82643	-1.37853	-3.1102	0.0029106	0.0241333	-1.85044
LGSN	-1.40364	-1.69404	-3.10953	0.00291627	0.0241658	-1.85218
IFNE	-1.84635	-2.15699	-3.10927	0.00291849	0.0241698	-1.85286
NUDT16L1	1.18259	1.23407	3.10843	0.00292553	0.0242137	-1.85501
COL4A2	1.58017	2.12255	3.10801	0.0029291	0.0242287	-1.8561
ACTN2	-2.29513	-2.10597	-3.10734	0.00293475	0.024247	-1.85782
PKHD1L1	-1.3546	-1.65963	-3.10734	0.00293479	0.024247	-1.85783
RAB1B	1.22325	1.50646	3.10665	0.00294068	0.024275	-1.85962
ST7	-1.29334	-0.696075	-3.10653	0.00294169	0.024275	-1.85992
DLL3	-1.63375	-1.92894	-3.10515	0.00295343	0.0243508	-1.86348
TANK	-1.42781	-1.03969	-3.10504	0.00295437	0.0243508	-1.86376
ARHGEF38	-1.47573	-1.75396	-3.10483	0.00295617	0.0243511	-1.86431
HSPA1B	1.80576	2.30386	3.10425	0.00296114	0.0243753	-1.86581
ZBTB33	-1.7832	-1.56675	-3.10407	0.00296261	0.0243753	-1.86625
UBE2T	-1.7783	-1.53192	-3.10374	0.00296551	0.0243847	-1.86712
OSTF1	-1.24651	-0.758423	-3.1034	0.00296835	0.0243936	-1.86798
IPO8	0.988445	0.890474	3.1027	0.00297435	0.0244284	-1.86978
THAP8	-1.39921	-1.60855	-3.1025	0.00297614	0.0244287	-1.87032
CSRP1	1.48669	2.05026	3.10224	0.00297838	0.0244325	-1.87099
SMOX	-1.96686	-1.54284	-3.10059	0.00299257	0.0245345	-1.87523
RNASEK	1.30701	1.62431	3.10027	0.00299535	0.0245428	-1.87606
DUOX2	-1.38287	-1.6597	-3.09919	0.0030047	0.0245895	-1.87884
RBMXL1	1.29142	0.889756	3.09916	0.00300495	0.0245895	-1.87891
APOC3	-1.61027	-1.9238	-3.09886	0.00300758	0.0245895	-1.87969
DSC2	-1.746	-1.57413	-3.09872	0.00300874	0.0245895	-1.88004
PNMA5	-0.842014	-0.747628	-3.09859	0.00300991	0.0245895	-1.88038
ETV2	0.851412	0.6112	3.09804	0.00301465	0.0246138	-1.88179
CYP27C1	-1.72194	-1.72632	-3.09724	0.0030216	0.024656	-1.88384
CLU	1.02689	1.26761	3.09632	0.00302966	0.0247072	-1.88622
GPR82	-1.51593	-1.6302	-3.09579	0.00303431	0.0247096	-1.88759
RNF148	-1.34919	-1.43882	-3.09565	0.00303553	0.0247096	-1.88795
DTHD1	-1.35939	-1.69086	-3.09555	0.00303636	0.0247096	-1.88819
CAGE1	-1.44357	-1.68207	-3.09547	0.00303707	0.0247096	-1.8884
TMEM68	-0.985703	-0.947156	-3.09484	0.00304263	0.0247106	-1.89003
KRT1	-1.3299	-1.60371	-3.09483	0.00304268	0.0247106	-1.89004
PPP5C	-1.7905	-1.33631	-3.09467	0.00304412	0.0247106	-1.89046
GLRX2	-1.43061	-1.29555	-3.09465	0.00304432	0.0247106	-1.89052
MRO	-1.27685	-1.57965	-3.0942	0.00304821	0.0247277	-1.89166
IFNA8	-1.35587	-1.69408	-3.09382	0.00305154	0.0247403	-1.89264
DOCK5	-1.48527	-1.42977	-3.09176	0.0030697	0.024866	-1.89793
CENPP	-1.83439	-1.32787	-3.09166	0.00307063	0.024866	-1.8982
KIFC1	-1.38987	-1.71166	-3.0909	0.00307738	0.0249062	-1.90016
AGL	-1.44231	-0.786389	-3.09034	0.00308229	0.0249314	-1.90158
QSOX1	1.26394	1.48872	3.0901	0.00308449	0.0249346	-1.90222
GPR63	-1.2116	-0.887988	-3.08955	0.0030894	0.0249597	-1.90364
OR52D1	-1.51632	-1.8053	-3.0875	0.00310767	0.0250846	-1.9089
PSAPL1	-1.34691	-1.49914	-3.08741	0.00310847	0.0250846	-1.90912
COX7B2	-1.45001	-1.79232	-3.08704	0.0031118	0.0250969	-1.91008
FLVCR2	-1.43666	-1.33455	-3.08674	0.00311449	0.025104	-1.91085
TET1	-1.82753	-1.75197	-3.08516	0.00312865	0.0252036	-1.9149
PIWIL3	-1.34512	-1.68725	-3.08485	0.00313144	0.0252114	-1.91569
TTC39B	-1.70524	-1.10142	-3.08412	0.00313801	0.0252496	-1.91756
PTPDC1	-1.23497	-1.06322	-3.08364	0.00314241	0.0252686	-1.91881
SNORD98	-1.58323	-1.58016	-3.08318	0.00314653	0.0252686	-1.91998
NMB	2.16613	0.604321	3.08314	0.0031469	0.0252686	-1.92008
FMO3	1.85036	0.850855	3.08301	0.00314806	0.0252686	-1.92041
ASCC1	-1.78081	-1.08781	-3.08285	0.00314948	0.0252686	-1.92081
C20orf141	1.2572	1.73722	3.08231	0.00315442	0.0252937	-1.92221
TBC1D24	-1.2928	-1.55188	-3.08171	0.00315981	0.0253223	-1.92373
GANC	-1.6245	-1.21733	-3.0815	0.00316173	0.025323	-1.92427
SEL1L2	-1.76182	-1.48599	-3.08001	0.0031753	0.0254171	-1.92809
RGS9	-1.55905	-1.74458	-3.07964	0.00317868	0.0254229	-1.92904
PTCH1	1.03019	0.501425	3.07953	0.00317969	0.0254229	-1.92932
MT1X	1.25734	1.359	3.07829	0.00319108	0.0254992	-1.93251
DNAJB7	-1.33316	-1.5148	-3.07802	0.00319354	0.0255043	-1.9332
PGK2	-1.33472	-1.65524	-3.0778	0.00319558	0.0255058	-1.93377
RBX1	1.21072	1.49597	3.07751	0.00319829	0.0255128	-1.93452
GPIHBP1	1.44548	0.982771	3.07674	0.00320536	0.0255545	-1.93649
ERCC6	-1.6068	-1.71605	-3.07643	0.00320819	0.0255624	-1.93728
OR51F2	-1.35978	-1.70723	-3.076	0.00321216	0.0255793	-1.93838
ACSL6	-1.50896	-1.89061	-3.0749	0.00322235	0.0256457	-1.9412
SCN1A	-1.36069	-1.58057	-3.07392	0.00323136	0.0256842	-1.94369
SCARNA15	-1.43691	-1.73037	-3.07386	0.00323198	0.0256842	-1.94386
CAMK2A	-1.4135	-1.40603	-3.07378	0.00323273	0.0256842	-1.94407
MDGA2	-1.17045	-1.09769	-3.07251	0.0032445	0.025763	-1.94731
HOXC8	-1.37051	-1.74368	-3.07156	0.00325342	0.0258001	-1.94976
DAOA	-1.34232	-1.68423	-3.07153	0.00325368	0.0258001	-1.94983
A2ML1	-1.31086	-1.51982	-3.07134	0.00325541	0.0258001	-1.9503
ALCAM	-1.05809	-1.01492	-3.07121	0.00325662	0.0258001	-1.95063
SLCO1B3	-1.85223	-2.04995	-3.06933	0.00327429	0.0259086	-1.95545
LCN6	-1.27678	-1.47068	-3.06928	0.00327476	0.0259086	-1.95558
SLCO2B1	1.84767	1.21089	3.06904	0.00327703	0.0259086	-1.9562
DENND4A	-1.83732	-1.72451	-3.06896	0.00327778	0.0259086	-1.9564
POGLUT1	1.03231	0.807528	3.06839	0.00328311	0.025936	-1.95785
UBE2E3	-1.49335	-0.593459	-3.06816	0.00328527	0.0259383	-1.95844
PLD5	-1.7105	-1.98676	-3.06739	0.00329252	0.0259692	-1.9604
ZNF571	-1.58936	-1.70466	-3.06709	0.00329537	0.0259692	-1.96117
MYCBP	-1.32148	-1.14082	-3.06697	0.00329651	0.0259692	-1.96148
SNN	-1.34171	-0.792511	-3.06695	0.00329667	0.0259692	-1.96152
DRAP1	1.20416	1.41917	3.06605	0.0033052	0.0260217	-1.96383
MYO3B	-1.65573	-1.91587	-3.06579	0.00330769	0.0260235	-1.9645
APOF	-1.03525	-1.18349	-3.06563	0.00330919	0.0260235	-1.9649
COCH	-1.51775	-1.82383	-3.06519	0.00331333	0.0260414	-1.96602
AGRN	1.40508	1.6132	3.06474	0.00331769	0.0260608	-1.96719
PLEKHO1	1.45957	1.9009	3.06413	0.00332348	0.0260916	-1.96874
OR1G1	-1.38237	-1.74065	-3.06388	0.0033258	0.0260951	-1.96936
PLCL2	-1.82188	-1.88608	-3.06361	0.00332845	0.0261001	-1.97007
SIGLEC1	-1.19793	-1.36753	-3.06342	0.00333021	0.0261001	-1.97054
KAT6A	1.06769	1.2176	3.063	0.00333423	0.0261169	-1.97162
KEL	-1.57084	-1.55152	-3.06251	0.00333892	0.0261265	-1.97287
WRN	-1.12618	-1.03082	-3.06248	0.00333922	0.0261265	-1.97295
GDPD2	-1.27489	-1.57285	-3.06045	0.0033587	0.0262375	-1.97813
DBNDD2	1.16205	1.47276	3.06044	0.00335875	0.0262375	-1.97815
OR6N2	-1.71056	-1.94309	-3.06041	0.00335908	0.0262375	-1.97823
NFIC	1.96003	1.80038	3.05919	0.00337084	0.0263049	-1.98135
TRAPPC1	1.07674	1.24103	3.05885	0.00337416	0.0263049	-1.98222
SNORA30	-1.56623	-1.3963	-3.05879	0.00337472	0.0263049	-1.98237
TBCD	1.14788	1.09334	3.05873	0.00337529	0.0263049	-1.98252
CFD	1.56982	0.268273	3.05718	0.00339025	0.0263766	-1.98646
PHOSPHO2	-1.46689	-1.51758	-3.05716	0.00339054	0.0263766	-1.98654
KCTD14	-1.38419	-1.54974	-3.05704	0.00339166	0.0263766	-1.98683
ZNF844	-1.33718	-1.31393	-3.05686	0.00339342	0.0263766	-1.98729
ALDOA	1.15796	1.35664	3.05667	0.0033953	0.0263766	-1.98779
TMEM232	-1.57698	-1.57621	-3.0566	0.00339589	0.0263766	-1.98794
DNER	-1.46925	-1.62562	-3.05599	0.00340188	0.0264	-1.98951
EML5	1.27512	1.00439	3.05574	0.00340426	0.0264	-1.99013
GABRA1	-1.34969	-1.70924	-3.05561	0.00340561	0.0264	-1.99049
ADAMTS14	-1.5907	-1.8107	-3.05542	0.00340742	0.0264	-1.99096
NR2F2	1.50733	1.9877	3.05521	0.00340943	0.0264	-1.99149
RAB24	1.04022	0.735457	3.05512	0.00341032	0.0264	-1.99172
ELOVL2	-1.12581	-1.38694	-3.05489	0.00341257	0.0264027	-1.9923
PPARGC1A	-2.42836	-1.89205	-3.05464	0.00341504	0.0264071	-1.99295
SRP14	1.21931	1.69668	3.05407	0.00342057	0.0264351	-1.99439
PIP4K2B	1.26065	1.51633	3.05379	0.00342331	0.0264416	-1.9951
SLC50A1	-1.48772	-0.983839	-3.05353	0.00342587	0.0264467	-1.99577
ZNF512	-1.45092	-1.12205	-3.05296	0.00343147	0.0264722	-1.99722
CDH24	1.01963	0.895381	3.05267	0.00343435	0.0264722	-1.99797
HAUS5	1.0698	0.989135	3.05261	0.0034349	0.0264722	-1.99811
CDK1	-1.71157	-1.77246	-3.05238	0.00343721	0.0264753	-1.99871
SCARF2	-1.52144	-0.939471	-3.052	0.00344088	0.0264889	-1.99966
MAGEB10	-1.45552	-1.79907	-3.0514	0.00344683	0.0265078	-2.0012
C5orf24	-1.07054	-0.437579	-3.05137	0.00344717	0.0265078	-2.00129
POLR1A	-1.803	-1.46542	-3.05083	0.00345248	0.026534	-2.00266
PNLIPRP3	-1.32728	-1.65047	-3.05024	0.00345831	0.0265495	-2.00416
PIGS	1.22445	1.5835	3.05008	0.00345989	0.0265495	-2.00457
SPRR2E	0.838433	0.886598	3.05004	0.00346023	0.0265495	-2.00466
THBS4	-1.50207	-1.49955	-3.04897	0.0034709	0.026591	-2.0074
SPRYD7	-1.56502	-1.30784	-3.04867	0.00347385	0.026591	-2.00815
THBS1	1.518	1.99435	3.04865	0.00347405	0.026591	-2.00821
SFRP2	-1.92922	-1.56849	-3.0485	0.00347552	0.026591	-2.00858
GGCT	-1.5924	-1.56023	-3.04843	0.0034762	0.026591	-2.00875
PCDHB10	-1.72122	-1.25014	-3.04824	0.00347813	0.026591	-2.00925
AUH	-1.18578	-0.773981	-3.04815	0.00347906	0.026591	-2.00949
CD101	-1.33915	-1.70697	-3.04772	0.00348328	0.0266086	-2.01057
JAKMIP2	-1.78571	-2.05314	-3.04641	0.00349631	0.0266789	-2.01389
FBXO16	-1.7061	-0.78289	-3.04635	0.00349699	0.0266789	-2.01406
OR52B4	-1.40323	-1.79952	-3.04622	0.00349824	0.0266789	-2.01438
ZFYVE21	1.4421	1.76648	3.04491	0.00351137	0.0267643	-2.01772
FCRL4	-1.35091	-1.74907	-3.04394	0.00352115	0.0268241	-2.02019
PCSK1	-1.36788	-1.54466	-3.04361	0.00352441	0.0268343	-2.02102
DENND3	1.19267	1.19605	3.04311	0.00352942	0.0268577	-2.02228
ZNF157	1.14848	1.08048	3.04252	0.00353538	0.0268844	-2.02378
CEP68	-1.83592	-1.41337	-3.04238	0.00353681	0.0268844	-2.02414
EVX1	0.831973	0.766845	3.04156	0.00354507	0.0269325	-2.02622
ABHD10	-1.31349	-1.59371	-3.04124	0.00354832	0.0269424	-2.02704
RPL13AP3	1.05007	0.857033	3.04103	0.00355045	0.0269438	-2.02757
OTUD7A	-1.4973	-1.5093	-3.04064	0.00355441	0.0269591	-2.02856
HLA-DMA	1.31457	0.84019	3.04042	0.00355666	0.0269614	-2.02912
DPYSL4	0.847444	0.991258	3.04016	0.00355932	0.0269669	-2.02979
FDXACB1	-1.70295	-1.73042	-3.03978	0.00356321	0.0269745	-2.03076
ZWILCH	-1.34501	-1.24721	-3.03953	0.00356571	0.0269745	-2.03139
ZNF711	-1.75021	-1.85532	-3.03949	0.00356615	0.0269745	-2.0315
UFSP1	-0.837294	-0.666981	-3.03864	0.00357478	0.0270251	-2.03365
ABCG5	-1.27081	-1.39576	-3.03808	0.00358046	0.0270532	-2.03506
ALDH4A1	0.907616	1.10854	3.03643	0.00359737	0.0271662	-2.03925
C19orf12	0.677966	0.593733	3.03609	0.00360084	0.0271776	-2.04011
NIPSNAP3B	-1.57669	-1.91572	-3.03542	0.00360773	0.0272149	-2.04181
BSPH1	-2.13066	-2.30789	-3.0321	0.00364206	0.0274449	-2.05024
SERPINE1	-2.08979	-1.14184	-3.03202	0.00364288	0.0274449	-2.05044
WSB1	0.861222	1.10147	3.0319	0.00364416	0.0274449	-2.05075
CCT2	1.03992	1.18815	3.03144	0.00364897	0.0274603	-2.05192
DSG3	-1.27548	-1.61401	-3.03119	0.00365156	0.0274603	-2.05256
GGTLC1	0.950672	0.251562	3.03113	0.00365214	0.0274603	-2.0527
UGT2B11	0.642265	0.257128	3.03053	0.00365836	0.0274922	-2.05421
UBTFL1	-1.30797	-1.56065	-3.03019	0.00366192	0.0275041	-2.05508
TDO2	-1.3518	-1.73376	-3.02984	0.00366559	0.0275167	-2.05597
AQP2	-1.26238	-1.55484	-3.0295	0.00366917	0.0275275	-2.05684
KDM2A	-1.79787	-1.36758	-3.02932	0.003671	0.0275275	-2.05728
FSTL4	-1.337	-1.69812	-3.02831	0.00368163	0.027571	-2.05985
KIAA1210	-1.32482	-1.60597	-3.02826	0.00368214	0.027571	-2.05998
MCU	-1.26467	-0.894285	-3.02808	0.00368406	0.027571	-2.06044
DPPA2	-1.39278	-1.7237	-3.02791	0.0036858	0.027571	-2.06086
ISM1	-1.87266	-1.62642	-3.02782	0.00368673	0.027571	-2.06108
KDM4C	-1.34727	-1.29004	-3.0273	0.00369217	0.0275968	-2.06239
APOL2	1.20013	1.41434	3.02685	0.00369693	0.0276142	-2.06354
SCN9A	-1.36188	-1.70634	-3.02661	0.00369949	0.0276142	-2.06416
PRR13	1.24152	1.7024	3.02651	0.00370046	0.0276142	-2.06439
BCLAF1	1.12626	1.32094	3.02588	0.0037072	0.0276496	-2.06601
RPTN	-1.3435	-1.7038	-3.02547	0.00371146	0.0276626	-2.06703
C2CD2	1.18098	0.927008	3.02533	0.00371293	0.0276626	-2.06738
HNRNPA3	1.11324	1.46997	3.0251	0.00371541	0.0276663	-2.06798
GLYCAM1	-1.29853	-1.64021	-3.02436	0.0037232	0.0276933	-2.06984
SLC25A3	1.01999	1.25755	3.02431	0.00372378	0.0276933	-2.06998
IL25	-1.35069	-1.66588	-3.02419	0.00372503	0.0276933	-2.07028
C9orf57	-1.2465	-1.59793	-3.0239	0.00372805	0.027701	-2.071
HSD17B12	0.818067	0.886654	3.02371	0.00373007	0.0277011	-2.07148
PNPLA4	-1.40729	-1.54196	-3.02347	0.00373271	0.0277059	-2.07211
PHF2	1.03325	1.20509	3.0227	0.00374088	0.0277452	-2.07405
MMP26	-1.31225	-1.692	-3.02256	0.00374235	0.0277452	-2.0744
SLC2A2	-1.6096	-1.92576	-3.0224	0.00374401	0.0277452	-2.0748
MTAP	-1.31869	-0.621911	-3.02196	0.00374875	0.0277656	-2.07592
EMILIN3	0.90334	0.996235	3.01942	0.0037759	0.0279517	-2.08234
DBX2	-1.34992	-1.71957	-3.01859	0.00378482	0.0280028	-2.08444
OR14J1	-1.33622	-1.69823	-3.01751	0.00379645	0.0280739	-2.08716
EIF3M	0.814234	0.842953	3.01646	0.00380775	0.0281425	-2.08981
OR6C70	-1.33713	-1.71164	-3.01591	0.00381373	0.0281717	-2.0912
KRTAP19-4	-1.33609	-1.6801	-3.01555	0.0038177	0.028186	-2.09213
ALDH3B2	0.678454	0.560352	3.01408	0.00383366	0.028282	-2.09584
OR2T2	-1.49001	-1.88373	-3.01397	0.00383478	0.028282	-2.0961
EFCAB11	-1.33149	-1.69052	-3.01344	0.00384061	0.0283033	-2.09745
PHOSPHO1	0.841482	0.541647	3.01333	0.00384174	0.0283033	-2.09771
RFC2	-1.50575	-1.48438	-3.01285	0.00384708	0.0283276	-2.09894
MELK	-1.1205	-1.35296	-3.01243	0.00385161	0.0283459	-2.09999
RBM15B	-1.61417	-1.22903	-3.01198	0.00385658	0.0283674	-2.10114
ATRIP	-1.38209	-1.46794	-3.0115	0.00386176	0.0283905	-2.10233
ACE	1.19028	1.17568	3.01109	0.00386628	0.0284087	-2.10337
PRND	-1.32696	-1.68933	-3.01076	0.00386992	0.0284203	-2.1042
CIT	-1.31658	-1.60785	-3.00999	0.0038784	0.0284676	-2.10615
SH3BP5L	-0.928513	-0.749525	-3.00914	0.00388769	0.0285207	-2.10828
CSK	-1.42705	-0.841116	-3.00877	0.00389182	0.0285242	-2.10922
DHFR	-1.54911	-0.607215	-3.00873	0.00389228	0.0285242	-2.10932
LSM14A	1.27612	1.80526	3.00808	0.00389946	0.028555	-2.11096
GYG2	-1.23318	-1.38847	-3.00798	0.0039006	0.028555	-2.11122
TAF5L	-1.53142	-0.903089	-3.0076	0.00390482	0.0285708	-2.11218
KRTAP12-3	-1.33542	-1.65324	-3.0071	0.0039103	0.0285959	-2.11343
COX6B1	1.45027	1.98364	3.0066	0.00391581	0.0286211	-2.11468
PAH	-1.35363	-1.75082	-3.00638	0.00391829	0.0286212	-2.11525
ARHGAP1	1.35927	1.78771	3.00623	0.00391995	0.0286212	-2.11562
ANKRD37	1.03882	1.21343	3.00553	0.00392777	0.0286632	-2.11739
IRS4	-1.35713	-1.75505	-3.00487	0.00393508	0.0286921	-2.11904
GJA10	-1.32291	-1.69384	-3.00449	0.00393933	0.0286921	-2.12
RAB6A	1.03436	1.37055	3.0044	0.00394032	0.0286921	-2.12023
HACE1	-1.05506	-0.657687	-3.00432	0.00394123	0.0286921	-2.12043
COG3	-1.70206	-1.34343	-3.00425	0.00394207	0.0286921	-2.12062
TBKBP1	0.634318	0.55079	3.00299	0.0039561	0.0287787	-2.12378
SPARCL1	1.33575	1.71594	3.00281	0.00395811	0.0287787	-2.12423
OR6C4	-1.31548	-1.68311	-3.00221	0.00396493	0.0288016	-2.12576
FBXL18	-0.950035	-0.540441	-3.00216	0.0039654	0.0288016	-2.12587
YWHAG	1.17969	1.5603	3.00139	0.00397405	0.0288493	-2.1278
ZNF501	-1.38997	-1.63333	-3.00115	0.00397684	0.0288545	-2.12843
PXN	1.30479	1.53315	2.99999	0.00398989	0.028934	-2.13134
KRTAP8-1	-1.33379	-1.69957	-2.99957	0.00399461	0.0289531	-2.13239
CA8	-1.66195	-1.79302	-2.99891	0.00400215	0.0289926	-2.13406
INTS5	-1.12842	-1.36559	-2.99862	0.00400542	0.0290012	-2.13479
CAP2	-0.875373	-0.316349	-2.99842	0.00400767	0.0290023	-2.13528
DSC1	-1.31386	-1.67181	-2.99821	0.00401007	0.0290046	-2.13582
KRTAP2-1	0.798181	0.60667	2.99755	0.00401759	0.0290397	-2.13748
ZSCAN4	-1.30574	-1.62867	-2.99741	0.00401911	0.0290397	-2.13782
SERPINA9	-0.834764	-0.830943	-2.9963	0.00403183	0.0291164	-2.14062
ALPK2	-1.22878	-1.47755	-2.99562	0.00403961	0.0291574	-2.14234
MXRA7	1.19964	1.49252	2.99509	0.00404561	0.0291758	-2.14366
GAGE1	-1.29401	-1.66731	-2.99487	0.00404814	0.0291758	-2.14421
PRKDC	-1.34057	-0.626084	-2.9948	0.00404891	0.0291758	-2.14438
ANLN	-1.57828	-1.81469	-2.9945	0.00405241	0.0291758	-2.14515
PODNL1	-1.38802	-1.77722	-2.99447	0.00405266	0.0291758	-2.1452
RIPPLY2	-1.19381	-1.21669	-2.99373	0.00406118	0.0292164	-2.14707
HNRNPD	1.14694	1.36125	2.99362	0.00406251	0.0292164	-2.14736
DEPDC7	-1.24207	-1.57201	-2.99245	0.00407591	0.0292976	-2.15028
DBI	1.21861	1.29659	2.99141	0.00408797	0.0293688	-2.15291
MORN5	-1.24708	-1.56923	-2.99123	0.00409005	0.0293688	-2.15336
BMX	1.71966	0.993705	2.99076	0.0040955	0.0293927	-2.15454
SLC9A3R1	1.39785	1.13463	2.98861	0.00412038	0.029556	-2.15992
PTPN3	-1.32343	-1.05279	-2.98814	0.00412595	0.0295807	-2.16112
ANGEL2	-1.32781	-1.19482	-2.98755	0.00413282	0.0295998	-2.1626
LARP4B	1.0037	1.11853	2.9875	0.00413332	0.0295998	-2.1627
IQUB	-1.44632	-1.71501	-2.98736	0.00413501	0.0295998	-2.16307
HAGH	1.05319	1.00126	2.98711	0.00413795	0.0296056	-2.1637
BRMS1L	-1.72629	-1.27653	-2.98668	0.00414299	0.0296115	-2.16478
CSNK1E	1.27514	1.33266	2.98667	0.00414305	0.0296115	-2.16479
CITED2	1.25184	0.909083	2.98643	0.00414588	0.0296165	-2.1654
LMO2	1.95758	1.91622	2.98568	0.0041547	0.0296415	-2.16728
LUC7L2	0.995166	0.881424	2.98561	0.00415551	0.0296415	-2.16746
LRRIQ4	-1.34	-1.73833	-2.98558	0.00415579	0.0296415	-2.16752
NFX1	-1.28443	-0.995461	-2.98505	0.00416211	0.0296714	-2.16887
VILL	0.805864	0.375827	2.98431	0.00417078	0.0297179	-2.17071
PPP1R12C	1.36403	1.86365	2.98397	0.00417483	0.029723	-2.17157
ARHGAP17	1.33572	1.35622	2.98388	0.00417578	0.029723	-2.17178
EIF4A2	1.07129	1.44498	2.98351	0.00418022	0.029734	-2.17272
SEMA3B	1.19927	1.53589	2.98339	0.00418162	0.029734	-2.17302
NDUFC2	1.42067	1.5286	2.98296	0.00418669	0.0297402	-2.17409
NPC1	-1.78377	-1.25216	-2.98295	0.00418677	0.0297402	-2.17411
ANKRD7	-1.36312	-1.64808	-2.98229	0.00419466	0.0297603	-2.17578
TAS2R5	-1.00033	-1.24859	-2.98206	0.00419735	0.0297603	-2.17635
ZNF492	-0.979238	-0.760955	-2.98204	0.00419761	0.0297603	-2.17641
BIRC3	1.61513	1.07408	2.98199	0.00419818	0.0297603	-2.17653
ABCC9	-1.3643	-1.1506	-2.98132	0.00420608	0.0298011	-2.17819
IRGQ	-0.740861	-0.563271	-2.98086	0.00421154	0.0298232	-2.17935
LONP2	-1.33466	-1.36962	-2.98061	0.00421452	0.0298232	-2.17997
CCNA1	-1.31623	-1.66801	-2.98052	0.00421565	0.0298232	-2.18021
C1R	1.09632	0.980011	2.98024	0.00421895	0.0298314	-2.18091
MYL1	-1.63487	-1.99359	-2.97804	0.00424526	0.0300022	-2.18643
FLNA	1.17633	1.56864	2.97752	0.00425141	0.0300303	-2.18771
COL12A1	-1.86072	-0.861354	-2.9773	0.00425407	0.0300338	-2.18827
FOS	1.1933	1.39937	2.97678	0.00426032	0.0300626	-2.18957
BTG4	-1.30921	-1.69238	-2.9763	0.00426608	0.030088	-2.19077
KRTAP4-1	0.838643	0.459683	2.97493	0.00428261	0.0301892	-2.1942
IGFBP7	1.31787	1.75442	2.9747	0.0042854	0.0301892	-2.19478
TRIML1	-1.34936	-1.67671	-2.97431	0.00429011	0.0301892	-2.19575
NDUFB5	-1.52486	-0.861325	-2.97422	0.00429112	0.0301892	-2.19596
DMWD	1.13864	0.945558	2.97421	0.0042913	0.0301892	-2.196
AXIN2	-1.26733	-1.16567	-2.97389	0.00429519	0.0302012	-2.1968
SPINK7	0.639466	0.580065	2.97345	0.00430048	0.0302231	-2.19789
SNORD115-37	-1.30565	-1.68429	-2.97318	0.00430379	0.0302311	-2.19858
SEMA3A	-1.35225	-1.76348	-2.97292	0.00430692	0.0302378	-2.19922
TPD52L1	-1.46923	-0.772383	-2.97272	0.0043093	0.0302392	-2.19971
CARD18	-1.31208	-1.69362	-2.97227	0.00431477	0.0302514	-2.20084
AASDH	-1.48621	-1.32993	-2.97222	0.00431539	0.0302514	-2.20097
NDUFA1	1.09653	1.34521	2.97103	0.00432989	0.0303377	-2.20394
OR8H1	-1.13572	-1.4305	-2.97073	0.00433362	0.0303412	-2.20471
PGGT1B	-1.1298	-0.722351	-2.97042	0.00433729	0.0303412	-2.20546
FRMPD4	-1.31346	-1.70141	-2.97039	0.00433772	0.0303412	-2.20554
FAM81B	-1.70442	-1.95459	-2.97027	0.00433914	0.0303412	-2.20583
PRR16	-1.3749	-1.6156	-2.96958	0.0043476	0.030385	-2.20756
OR5D18	-1.32586	-1.62114	-2.969	0.00435473	0.0304091	-2.20902
VSTM2B	-1.34071	-1.69498	-2.96894	0.00435543	0.0304091	-2.20916
KLRC3	-1.18728	-1.54643	-2.96849	0.00436094	0.0304323	-2.21028
DCX	-1.26162	-1.64893	-2.96826	0.00436376	0.0304367	-2.21085
ZC3H12A	1.32467	0.926527	2.96798	0.00436728	0.0304447	-2.21157
EIF2S1	-1.49423	-1.47246	-2.96781	0.0043693	0.0304447	-2.21198
KIR3DL2	-1.41155	-1.63372	-2.96658	0.00438445	0.0305202	-2.21505
OR8D4	-1.80151	-2.05195	-2.96658	0.00438453	0.0305202	-2.21507
GSDMC	-1.29998	-1.67368	-2.96585	0.00439353	0.0305409	-2.21689
EDF1	1.23149	1.68607	2.96585	0.00439354	0.0305409	-2.21689
DEFB112	-1.27305	-1.61462	-2.9658	0.00439411	0.0305409	-2.217
RASAL3	0.850952	0.25019	2.96528	0.00440055	0.0305434	-2.2183
[truncated: 11,882 more rows]
